# Supplementary material for: Differentially Expressed lncRNAs Related to the Development of Abdominal Fat in Gushi Chickens and Their Interaction Regulatory Network
Source: Front Genet. 2021 Dec 24;12:802857. doi: 10.3389/fgene.2021.802857 (PMC8740130; doi:10.3389/fgene.2021.802857)
Supplement: Supplementary file 4 [file Table4.XLSX]

## Sheet: ceRAN_new
Table S4. The ceRNA network interaction between lncRNA-miRNA-mRNA.
lncRNA	miRNA	mRNA
MSTRG.8076	gga-miR-125b-5p	ENSGALG00000000284
MSTRG.15475	gga-miR-125b-5p	ENSGALG00000000284
MSTRG.19837	gga-miR-125b-5p	ENSGALG00000000284
MSTRG.8151	gga-miR-125b-5p	ENSGALG00000000284
MSTRG.9444	gga-miR-125b-5p	ENSGALG00000000284
MSTRG.15836	gga-miR-130b-3p	ENSGALG00000000535
ENSGALG00000054506	gga-miR-130b-3p	ENSGALG00000000535
MSTRG.10768	gga-miR-130b-3p	ENSGALG00000000535
MSTRG.13792	gga-miR-130b-3p	ENSGALG00000000535
MSTRG.17872	gga-miR-130b-3p	ENSGALG00000000535
MSTRG.1807	gga-miR-130b-3p	ENSGALG00000000535
MSTRG.20316	gga-miR-223	ENSGALG00000000678
MSTRG.1807	gga-miR-499-3p	ENSGALG00000000908
ENSGALG00000049965	gga-miR-499-3p	ENSGALG00000000908
MSTRG.15469	gga-miR-499-3p	ENSGALG00000000908
MSTRG.10887	gga-miR-499-3p	ENSGALG00000000908
MSTRG.13152	gga-miR-499-3p	ENSGALG00000000908
MSTRG.1066	gga-miR-499-3p	ENSGALG00000000908
ENSGALG00000047769	gga-miR-499-3p	ENSGALG00000000908
MSTRG.18282	gga-miR-499-3p	ENSGALG00000000908
MSTRG.5978	gga-miR-499-3p	ENSGALG00000000908
MSTRG.9864	gga-miR-29b-3p	ENSGALG00000001143
MSTRG.2672	gga-miR-29b-3p	ENSGALG00000001143
MSTRG.20301	gga-miR-29b-3p	ENSGALG00000001143
MSTRG.13820	gga-miR-29b-3p	ENSGALG00000001143
MSTRG.16790	gga-miR-29b-3p	ENSGALG00000001143
ENSGALG00000038021	gga-miR-29b-3p	ENSGALG00000001143
MSTRG.6747	gga-miR-29b-3p	ENSGALG00000001143
ENSGALG00000054354	gga-miR-29b-3p	ENSGALG00000001143
ENSGALG00000030728	gga-miR-29b-3p	ENSGALG00000001143
MSTRG.1839	gga-miR-29b-3p	ENSGALG00000001143
MSTRG.5978	gga-miR-203a	ENSGALG00000001175
MSTRG.1807	gga-miR-203a	ENSGALG00000001175
ENSGALG00000049530	gga-miR-203a	ENSGALG00000001175
ENSGALG00000051113	gga-miR-203a	ENSGALG00000001175
MSTRG.10768	gga-miR-203a	ENSGALG00000001175
MSTRG.11788	gga-miR-203a	ENSGALG00000001175
MSTRG.18282	gga-miR-203a	ENSGALG00000001175
MSTRG.15469	gga-miR-203a	ENSGALG00000001175
ENSGALG00000053474	gga-miR-203a	ENSGALG00000001175
MSTRG.15471	gga-miR-203a	ENSGALG00000001175
MSTRG.17872	gga-miR-203a	ENSGALG00000001175
MSTRG.15470	gga-miR-203a	ENSGALG00000001175
MSTRG.11463	gga-miR-203a	ENSGALG00000001175
MSTRG.1066	gga-miR-203a	ENSGALG00000001175
MSTRG.2158	gga-miR-203a	ENSGALG00000001175
ENSGALG00000054506	gga-miR-130b-3p	ENSGALG00000001231
ENSGALG00000049965	gga-miR-130b-3p	ENSGALG00000001231
MSTRG.15471	gga-miR-130b-3p	ENSGALG00000001231
MSTRG.1807	gga-miR-130b-3p	ENSGALG00000001231
MSTRG.10768	gga-miR-130b-3p	ENSGALG00000001231
MSTRG.12526	gga-miR-130b-3p	ENSGALG00000001231
MSTRG.18282	gga-miR-130b-3p	ENSGALG00000001231
MSTRG.13792	gga-miR-130b-3p	ENSGALG00000001231
ENSGALG00000050916	gga-miR-130b-3p	ENSGALG00000001231
MSTRG.17872	gga-miR-130b-3p	ENSGALG00000001231
MSTRG.1066	gga-miR-130b-3p	ENSGALG00000001231
MSTRG.11463	gga-miR-130b-3p	ENSGALG00000001231
ENSGALG00000054506	gga-miR-454-3p	ENSGALG00000001231
ENSGALG00000049965	gga-miR-454-3p	ENSGALG00000001231
MSTRG.15471	gga-miR-454-3p	ENSGALG00000001231
MSTRG.1807	gga-miR-454-3p	ENSGALG00000001231
MSTRG.10768	gga-miR-454-3p	ENSGALG00000001231
MSTRG.12526	gga-miR-454-3p	ENSGALG00000001231
MSTRG.18282	gga-miR-454-3p	ENSGALG00000001231
MSTRG.13792	gga-miR-454-3p	ENSGALG00000001231
ENSGALG00000050916	gga-miR-454-3p	ENSGALG00000001231
MSTRG.17872	gga-miR-454-3p	ENSGALG00000001231
MSTRG.1066	gga-miR-454-3p	ENSGALG00000001231
MSTRG.11463	gga-miR-454-3p	ENSGALG00000001231
MSTRG.11788	gga-miR-454-3p	ENSGALG00000001231
ENSGALG00000030728	gga-miR-9-5p	ENSGALG00000001607
ENSGALG00000053666	gga-miR-9-5p	ENSGALG00000001607
MSTRG.16790	gga-miR-9-5p	ENSGALG00000001607
MSTRG.6747	gga-miR-9-5p	ENSGALG00000001607
ENSGALG00000053621	gga-miR-460b-5p	ENSGALG00000001607
ENSGALG00000052133	gga-miR-460b-5p	ENSGALG00000001607
MSTRG.16790	gga-miR-460b-5p	ENSGALG00000001607
ENSGALG00000049965	gga-miR-130b-3p	ENSGALG00000001621
MSTRG.1807	gga-miR-130b-3p	ENSGALG00000001621
MSTRG.18282	gga-miR-130b-3p	ENSGALG00000001621
MSTRG.15471	gga-miR-130b-3p	ENSGALG00000001621
MSTRG.11463	gga-miR-130b-3p	ENSGALG00000001621
MSTRG.4546	gga-miR-130b-3p	ENSGALG00000001621
ENSGALG00000050916	gga-miR-130b-3p	ENSGALG00000001621
MSTRG.1066	gga-miR-130b-3p	ENSGALG00000001621
ENSGALG00000047057	gga-miR-130b-3p	ENSGALG00000001621
MSTRG.2158	gga-miR-130b-3p	ENSGALG00000001621
MSTRG.11903	gga-miR-204	ENSGALG00000001709
ENSGALG00000050232	gga-miR-204	ENSGALG00000001709
ENSGALG00000054585	gga-miR-204	ENSGALG00000001709
MSTRG.555	gga-miR-204	ENSGALG00000001709
MSTRG.8861	gga-miR-204	ENSGALG00000001709
MSTRG.17872	gga-miR-130b-3p	ENSGALG00000001717
MSTRG.10768	gga-miR-130b-3p	ENSGALG00000001717
MSTRG.13792	gga-miR-130b-3p	ENSGALG00000001717
ENSGALG00000054506	gga-miR-130b-3p	ENSGALG00000001717
MSTRG.12526	gga-miR-130b-3p	ENSGALG00000001717
ENSGALG00000053842	gga-miR-130b-3p	ENSGALG00000001717
MSTRG.17872	gga-miR-454-3p	ENSGALG00000001717
MSTRG.10768	gga-miR-454-3p	ENSGALG00000001717
MSTRG.13792	gga-miR-454-3p	ENSGALG00000001717
ENSGALG00000054506	gga-miR-454-3p	ENSGALG00000001717
MSTRG.12526	gga-miR-454-3p	ENSGALG00000001717
MSTRG.10887	gga-miR-1b-3p	ENSGALG00000001728
MSTRG.10749	gga-miR-1b-3p	ENSGALG00000001728
MSTRG.18282	gga-miR-1b-3p	ENSGALG00000001728
MSTRG.12526	gga-miR-1b-3p	ENSGALG00000001728
MSTRG.5978	gga-miR-1b-3p	ENSGALG00000001728
MSTRG.13792	gga-miR-1b-3p	ENSGALG00000001728
MSTRG.17872	gga-miR-1b-3p	ENSGALG00000001728
MSTRG.18210	gga-miR-1b-3p	ENSGALG00000001728
MSTRG.1066	gga-miR-1b-3p	ENSGALG00000001728
ENSGALG00000049965	gga-miR-1b-3p	ENSGALG00000001728
ENSGALG00000053474	gga-miR-122-5p	ENSGALG00000001802
MSTRG.15469	gga-miR-122-5p	ENSGALG00000001802
MSTRG.2158	gga-miR-122-5p	ENSGALG00000001802
ENSGALG00000049965	gga-miR-122-5p	ENSGALG00000001802
MSTRG.1066	gga-miR-122-5p	ENSGALG00000001802
MSTRG.11463	gga-miR-122-5p	ENSGALG00000001802
MSTRG.19874	gga-miR-122-5p	ENSGALG00000001802
MSTRG.5978	gga-miR-122-5p	ENSGALG00000001802
ENSGALG00000047769	gga-miR-122-5p	ENSGALG00000001802
MSTRG.1807	gga-miR-122-5p	ENSGALG00000001802
MSTRG.2158	gga-miR-454-3p	ENSGALG00000002021
ENSGALG00000049965	gga-miR-454-3p	ENSGALG00000002021
MSTRG.11788	gga-miR-454-3p	ENSGALG00000002021
MSTRG.1807	gga-miR-454-3p	ENSGALG00000002021
MSTRG.4546	gga-miR-454-3p	ENSGALG00000002021
MSTRG.1066	gga-miR-454-3p	ENSGALG00000002021
MSTRG.15471	gga-miR-454-3p	ENSGALG00000002021
MSTRG.18282	gga-miR-454-3p	ENSGALG00000002021
ENSGALG00000047057	gga-miR-454-3p	ENSGALG00000002021
MSTRG.11463	gga-miR-454-3p	ENSGALG00000002021
ENSGALG00000050916	gga-miR-454-3p	ENSGALG00000002021
MSTRG.2158	gga-miR-130b-3p	ENSGALG00000002021
ENSGALG00000049965	gga-miR-130b-3p	ENSGALG00000002021
MSTRG.1807	gga-miR-130b-3p	ENSGALG00000002021
MSTRG.4546	gga-miR-130b-3p	ENSGALG00000002021
MSTRG.1066	gga-miR-130b-3p	ENSGALG00000002021
MSTRG.15471	gga-miR-130b-3p	ENSGALG00000002021
MSTRG.18282	gga-miR-130b-3p	ENSGALG00000002021
ENSGALG00000047057	gga-miR-130b-3p	ENSGALG00000002021
MSTRG.11463	gga-miR-130b-3p	ENSGALG00000002021
ENSGALG00000050916	gga-miR-130b-3p	ENSGALG00000002021
MSTRG.2672	gga-miR-34c-5p	ENSGALG00000002159
MSTRG.1839	gga-miR-34c-5p	ENSGALG00000002159
ENSGALG00000037616	gga-miR-34c-5p	ENSGALG00000002159
MSTRG.1993	gga-miR-34c-5p	ENSGALG00000002159
MSTRG.10844	gga-miR-34c-5p	ENSGALG00000002159
MSTRG.12223	gga-miR-34c-5p	ENSGALG00000002159
ENSGALG00000054544	gga-miR-34c-5p	ENSGALG00000002159
MSTRG.1839	gga-miR-31-5p	ENSGALG00000002159
ENSGALG00000054544	gga-miR-31-5p	ENSGALG00000002159
MSTRG.20316	gga-miR-3531-5p	ENSGALG00000002347
MSTRG.9843	gga-miR-3531-5p	ENSGALG00000002347
MSTRG.20316	gga-miR-223	ENSGALG00000002347
MSTRG.18130	gga-miR-454-3p	ENSGALG00000002588
ENSGALG00000050916	gga-miR-454-3p	ENSGALG00000002588
MSTRG.17872	gga-miR-454-3p	ENSGALG00000002588
MSTRG.15471	gga-miR-454-3p	ENSGALG00000002588
MSTRG.11788	gga-miR-454-3p	ENSGALG00000002588
MSTRG.18282	gga-miR-454-3p	ENSGALG00000002588
MSTRG.1066	gga-miR-454-3p	ENSGALG00000002588
MSTRG.1807	gga-miR-454-3p	ENSGALG00000002588
ENSGALG00000053474	gga-miR-454-3p	ENSGALG00000002588
ENSGALG00000049965	gga-miR-454-3p	ENSGALG00000002588
MSTRG.2158	gga-miR-454-3p	ENSGALG00000002588
MSTRG.10768	gga-miR-454-3p	ENSGALG00000002588
MSTRG.11463	gga-miR-454-3p	ENSGALG00000002588
MSTRG.18130	gga-miR-130b-3p	ENSGALG00000002588
ENSGALG00000050916	gga-miR-130b-3p	ENSGALG00000002588
MSTRG.17872	gga-miR-130b-3p	ENSGALG00000002588
MSTRG.15471	gga-miR-130b-3p	ENSGALG00000002588
MSTRG.18282	gga-miR-130b-3p	ENSGALG00000002588
MSTRG.1066	gga-miR-130b-3p	ENSGALG00000002588
MSTRG.1807	gga-miR-130b-3p	ENSGALG00000002588
ENSGALG00000053474	gga-miR-130b-3p	ENSGALG00000002588
ENSGALG00000049965	gga-miR-130b-3p	ENSGALG00000002588
MSTRG.2158	gga-miR-130b-3p	ENSGALG00000002588
MSTRG.10768	gga-miR-130b-3p	ENSGALG00000002588
MSTRG.11463	gga-miR-130b-3p	ENSGALG00000002588
ENSGALG00000049164	gga-miR-29b-3p	ENSGALG00000003205
ENSGALG00000047686	gga-miR-29b-3p	ENSGALG00000003205
MSTRG.15217	gga-miR-29b-3p	ENSGALG00000003205
MSTRG.17556	gga-miR-29b-3p	ENSGALG00000003205
MSTRG.6747	gga-miR-29b-3p	ENSGALG00000003205
ENSGALG00000033453	gga-miR-29b-3p	ENSGALG00000003205
MSTRG.15469	gga-miR-449a	ENSGALG00000003932
ENSGALG00000053474	gga-miR-449a	ENSGALG00000003932
MSTRG.1807	gga-miR-34c-5p	ENSGALG00000003932
MSTRG.15469	gga-miR-34c-5p	ENSGALG00000003932
ENSGALG00000053474	gga-miR-34c-5p	ENSGALG00000003932
ENSGALG00000051113	gga-miR-34c-5p	ENSGALG00000003932
MSTRG.11788	gga-miR-34c-5p	ENSGALG00000003932
MSTRG.1807	gga-miR-34b-5p	ENSGALG00000003932
MSTRG.15469	gga-miR-34b-5p	ENSGALG00000003932
ENSGALG00000053474	gga-miR-34b-5p	ENSGALG00000003932
MSTRG.11788	gga-miR-34b-5p	ENSGALG00000003932
MSTRG.6918	gga-miR-34b-5p	ENSGALG00000004442
MSTRG.1839	gga-miR-34b-5p	ENSGALG00000004442
MSTRG.2672	gga-miR-34b-5p	ENSGALG00000004442
ENSGALG00000033453	gga-miR-34b-5p	ENSGALG00000004442
MSTRG.10844	gga-miR-34b-5p	ENSGALG00000004442
MSTRG.12223	gga-miR-34b-5p	ENSGALG00000004442
ENSGALG00000042431	gga-miR-34b-5p	ENSGALG00000004442
MSTRG.1807	gga-miR-203a	ENSGALG00000005160
MSTRG.15470	gga-miR-203a	ENSGALG00000005160
ENSGALG00000051113	gga-miR-203a	ENSGALG00000005160
ENSGALG00000049530	gga-miR-203a	ENSGALG00000005160
MSTRG.11463	gga-miR-203a	ENSGALG00000005160
MSTRG.5978	gga-miR-203a	ENSGALG00000005160
MSTRG.2158	gga-miR-203a	ENSGALG00000005160
MSTRG.15471	gga-miR-203a	ENSGALG00000005160
MSTRG.15469	gga-miR-203a	ENSGALG00000005160
MSTRG.1066	gga-miR-203a	ENSGALG00000005160
ENSGALG00000053474	gga-miR-203a	ENSGALG00000005160
MSTRG.11788	gga-miR-203a	ENSGALG00000005160
MSTRG.1839	gga-miR-9-5p	ENSGALG00000005422
MSTRG.2672	gga-miR-9-5p	ENSGALG00000005422
MSTRG.10844	gga-miR-9-5p	ENSGALG00000005422
MSTRG.6747	gga-miR-9-5p	ENSGALG00000005422
ENSGALG00000053676	gga-miR-9-5p	ENSGALG00000005422
ENSGALG00000053474	gga-miR-217-5p	ENSGALG00000005503
MSTRG.2158	gga-miR-217-5p	ENSGALG00000005503
ENSGALG00000053669	gga-miR-217-5p	ENSGALG00000005503
MSTRG.1066	gga-miR-217-5p	ENSGALG00000005503
MSTRG.1807	gga-miR-217-5p	ENSGALG00000005503
ENSGALG00000050016	gga-miR-217-5p	ENSGALG00000005503
MSTRG.16258	gga-miR-217-5p	ENSGALG00000005503
ENSGALG00000051113	gga-miR-203a	ENSGALG00000005503
ENSGALG00000053474	gga-miR-203a	ENSGALG00000005503
MSTRG.2158	gga-miR-203a	ENSGALG00000005503
ENSGALG00000054544	gga-miR-203a	ENSGALG00000005503
MSTRG.11788	gga-miR-203a	ENSGALG00000005503
MSTRG.1066	gga-miR-203a	ENSGALG00000005503
MSTRG.313	gga-miR-203a	ENSGALG00000005503
MSTRG.1807	gga-miR-203a	ENSGALG00000005503
MSTRG.16258	gga-miR-203a	ENSGALG00000005503
MSTRG.18130	gga-miR-203a	ENSGALG00000005503
MSTRG.15471	gga-miR-203a	ENSGALG00000005503
ENSGALG00000053474	gga-miR-200a-3p	ENSGALG00000005503
MSTRG.2158	gga-miR-200a-3p	ENSGALG00000005503
ENSGALG00000054544	gga-miR-200a-3p	ENSGALG00000005503
MSTRG.2660	gga-miR-200a-3p	ENSGALG00000005503
MSTRG.1066	gga-miR-200a-3p	ENSGALG00000005503
MSTRG.313	gga-miR-200a-3p	ENSGALG00000005503
MSTRG.1807	gga-miR-200a-3p	ENSGALG00000005503
ENSGALG00000050016	gga-miR-200a-3p	ENSGALG00000005503
MSTRG.16258	gga-miR-200a-3p	ENSGALG00000005503
MSTRG.15217	gga-miR-200b-5p	ENSGALG00000005521
MSTRG.15217	gga-miR-130b-3p	ENSGALG00000005521
MSTRG.15217	gga-miR-200a-5p	ENSGALG00000005521
MSTRG.15217	gga-miR-454-3p	ENSGALG00000005521
MSTRG.15217	gga-miR-31-5p	ENSGALG00000005521
MSTRG.12526	gga-miR-1b-3p	ENSGALG00000005802
MSTRG.18210	gga-miR-1b-3p	ENSGALG00000005802
ENSGALG00000049965	gga-miR-1b-3p	ENSGALG00000005802
MSTRG.18130	gga-miR-1b-3p	ENSGALG00000005802
MSTRG.10887	gga-miR-1b-3p	ENSGALG00000005802
MSTRG.5978	gga-miR-1b-3p	ENSGALG00000005802
MSTRG.1066	gga-miR-1b-3p	ENSGALG00000005802
ENSGALG00000053336	gga-miR-223	ENSGALG00000005923
MSTRG.20316	gga-miR-223	ENSGALG00000005923
MSTRG.8151	gga-miR-223	ENSGALG00000005923
MSTRG.6733	gga-miR-223	ENSGALG00000005923
MSTRG.265	gga-miR-454-3p	ENSGALG00000006009
ENSGALG00000047577	gga-miR-454-3p	ENSGALG00000006009
ENSGALG00000047577	gga-miR-130b-3p	ENSGALG00000006009
ENSGALG00000053474	gga-miR-460b-5p	ENSGALG00000006211
MSTRG.10844	gga-miR-460b-5p	ENSGALG00000006211
MSTRG.2660	gga-miR-460b-5p	ENSGALG00000006211
ENSGALG00000054544	gga-miR-460b-5p	ENSGALG00000006211
MSTRG.2158	gga-miR-460b-5p	ENSGALG00000006211
MSTRG.16790	gga-miR-9-5p	ENSGALG00000006343
MSTRG.6747	gga-miR-9-5p	ENSGALG00000006343
MSTRG.5784	gga-miR-9-5p	ENSGALG00000006343
MSTRG.11921	gga-miR-9-5p	ENSGALG00000006343
ENSGALG00000049860	gga-miR-9-5p	ENSGALG00000006343
ENSGALG00000018702	gga-miR-9-5p	ENSGALG00000006343
ENSGALG00000053666	gga-miR-9-5p	ENSGALG00000006343
MSTRG.17556	gga-miR-9-5p	ENSGALG00000006343
MSTRG.11909	gga-miR-9-5p	ENSGALG00000006343
ENSGALG00000048674	gga-miR-9-5p	ENSGALG00000006343
ENSGALG00000047747	gga-miR-9-5p	ENSGALG00000006343
ENSGALG00000051109	gga-miR-3531-5p	ENSGALG00000006401
MSTRG.14613	gga-miR-3531-5p	ENSGALG00000006401
ENSGALG00000052830	gga-miR-3531-5p	ENSGALG00000006401
ENSGALG00000053290	gga-miR-3531-5p	ENSGALG00000006401
ENSGALG00000051977	gga-miR-3531-5p	ENSGALG00000006401
ENSGALG00000051380	gga-miR-3531-5p	ENSGALG00000006401
MSTRG.14611	gga-miR-3531-5p	ENSGALG00000006401
ENSGALG00000048482	gga-miR-3531-5p	ENSGALG00000006401
MSTRG.8941	gga-miR-3531-5p	ENSGALG00000006401
MSTRG.18307	gga-miR-3531-5p	ENSGALG00000006401
MSTRG.18336	gga-miR-3531-5p	ENSGALG00000006401
ENSGALG00000047342	gga-miR-3531-5p	ENSGALG00000006401
ENSGALG00000048536	gga-miR-3531-5p	ENSGALG00000006401
ENSGALG00000047108	gga-miR-3531-5p	ENSGALG00000006401
MSTRG.3084	gga-miR-3531-5p	ENSGALG00000006401
ENSGALG00000052224	gga-miR-3531-5p	ENSGALG00000006401
ENSGALG00000051658	gga-miR-3531-5p	ENSGALG00000006401
MSTRG.8221	gga-miR-3531-5p	ENSGALG00000006401
ENSGALG00000054527	gga-miR-3531-5p	ENSGALG00000006401
ENSGALG00000055140	gga-miR-3531-5p	ENSGALG00000006401
ENSGALG00000053982	gga-miR-3531-5p	ENSGALG00000006401
ENSGALG00000050954	gga-miR-3531-5p	ENSGALG00000006401
MSTRG.555	gga-miR-3531-5p	ENSGALG00000006401
MSTRG.1910	gga-miR-499-5p	ENSGALG00000006511
MSTRG.1807	gga-miR-122-5p	ENSGALG00000006512
MSTRG.2158	gga-miR-122-5p	ENSGALG00000006512
ENSGALG00000053474	gga-miR-122-5p	ENSGALG00000006512
MSTRG.15469	gga-miR-122-5p	ENSGALG00000006512
MSTRG.1807	gga-miR-200a-3p	ENSGALG00000006512
MSTRG.2158	gga-miR-200a-3p	ENSGALG00000006512
ENSGALG00000053474	gga-miR-200a-3p	ENSGALG00000006512
MSTRG.15469	gga-miR-200a-3p	ENSGALG00000006512
ENSGALG00000049965	gga-miR-454-3p	ENSGALG00000006670
ENSGALG00000050916	gga-miR-454-3p	ENSGALG00000006670
MSTRG.1807	gga-miR-454-3p	ENSGALG00000006670
MSTRG.1066	gga-miR-454-3p	ENSGALG00000006670
MSTRG.18130	gga-miR-454-3p	ENSGALG00000006670
MSTRG.11463	gga-miR-454-3p	ENSGALG00000006670
MSTRG.18282	gga-miR-454-3p	ENSGALG00000006670
MSTRG.2158	gga-miR-454-3p	ENSGALG00000006670
MSTRG.11788	gga-miR-454-3p	ENSGALG00000006670
MSTRG.15471	gga-miR-454-3p	ENSGALG00000006670
ENSGALG00000053474	gga-miR-454-3p	ENSGALG00000006670
ENSGALG00000049965	gga-miR-130b-3p	ENSGALG00000006670
ENSGALG00000050916	gga-miR-130b-3p	ENSGALG00000006670
MSTRG.1807	gga-miR-130b-3p	ENSGALG00000006670
MSTRG.1066	gga-miR-130b-3p	ENSGALG00000006670
MSTRG.18130	gga-miR-130b-3p	ENSGALG00000006670
MSTRG.11463	gga-miR-130b-3p	ENSGALG00000006670
MSTRG.18282	gga-miR-130b-3p	ENSGALG00000006670
MSTRG.2158	gga-miR-130b-3p	ENSGALG00000006670
MSTRG.15471	gga-miR-130b-3p	ENSGALG00000006670
ENSGALG00000053474	gga-miR-130b-3p	ENSGALG00000006670
MSTRG.1839	gga-miR-200b-3p	ENSGALG00000006682
ENSGALG00000054333	gga-miR-200b-3p	ENSGALG00000006682
MSTRG.17556	gga-miR-200b-3p	ENSGALG00000006682
MSTRG.6918	gga-miR-200b-3p	ENSGALG00000006682
MSTRG.6747	gga-miR-200b-3p	ENSGALG00000006682
MSTRG.3797	gga-miR-200b-3p	ENSGALG00000006682
ENSGALG00000053148	gga-miR-200b-3p	ENSGALG00000006682
ENSGALG00000054938	gga-miR-200b-3p	ENSGALG00000006682
MSTRG.15217	gga-miR-200b-3p	ENSGALG00000006682
MSTRG.6020	gga-miR-200b-3p	ENSGALG00000006682
MSTRG.1839	gga-let-7j-3p	ENSGALG00000006682
ENSGALG00000052133	gga-let-7j-3p	ENSGALG00000006682
MSTRG.5966	gga-let-7j-3p	ENSGALG00000006682
MSTRG.15217	gga-let-7j-3p	ENSGALG00000006682
MSTRG.3914	gga-let-7j-3p	ENSGALG00000006682
ENSGALG00000033453	gga-miR-31-5p	ENSGALG00000006682
MSTRG.1839	gga-miR-31-5p	ENSGALG00000006682
ENSGALG00000052133	gga-miR-31-5p	ENSGALG00000006682
MSTRG.6747	gga-miR-31-5p	ENSGALG00000006682
ENSGALG00000049164	gga-miR-31-5p	ENSGALG00000006682
ENSGALG00000053148	gga-miR-31-5p	ENSGALG00000006682
MSTRG.15217	gga-miR-31-5p	ENSGALG00000006682
MSTRG.1807	gga-miR-34b-5p	ENSGALG00000006689
MSTRG.11788	gga-miR-34b-5p	ENSGALG00000006689
MSTRG.2660	gga-miR-34b-5p	ENSGALG00000006689
ENSGALG00000053669	gga-miR-34b-5p	ENSGALG00000006689
ENSGALG00000047057	gga-miR-34b-5p	ENSGALG00000006689
MSTRG.2158	gga-miR-34b-5p	ENSGALG00000006689
MSTRG.11463	gga-miR-34b-5p	ENSGALG00000006689
ENSGALG00000054544	gga-miR-34b-5p	ENSGALG00000006689
MSTRG.1066	gga-miR-34b-5p	ENSGALG00000006689
MSTRG.313	gga-miR-34b-5p	ENSGALG00000006689
ENSGALG00000050916	gga-miR-34b-5p	ENSGALG00000006689
ENSGALG00000053474	gga-miR-34b-5p	ENSGALG00000006689
MSTRG.1807	gga-miR-429-3p	ENSGALG00000006689
MSTRG.2660	gga-miR-429-3p	ENSGALG00000006689
MSTRG.2158	gga-miR-429-3p	ENSGALG00000006689
MSTRG.11463	gga-miR-429-3p	ENSGALG00000006689
ENSGALG00000054544	gga-miR-429-3p	ENSGALG00000006689
MSTRG.314	gga-miR-429-3p	ENSGALG00000006689
MSTRG.1066	gga-miR-429-3p	ENSGALG00000006689
ENSGALG00000053474	gga-miR-429-3p	ENSGALG00000006689
MSTRG.1807	gga-miR-200b-5p	ENSGALG00000006689
MSTRG.11788	gga-miR-200b-5p	ENSGALG00000006689
ENSGALG00000053669	gga-miR-200b-5p	ENSGALG00000006689
ENSGALG00000049965	gga-miR-200b-5p	ENSGALG00000006689
MSTRG.2158	gga-miR-200b-5p	ENSGALG00000006689
ENSGALG00000051353	gga-miR-200b-5p	ENSGALG00000006689
MSTRG.11463	gga-miR-200b-5p	ENSGALG00000006689
ENSGALG00000054544	gga-miR-200b-5p	ENSGALG00000006689
MSTRG.314	gga-miR-200b-5p	ENSGALG00000006689
MSTRG.1066	gga-miR-200b-5p	ENSGALG00000006689
ENSGALG00000050916	gga-miR-200b-5p	ENSGALG00000006689
ENSGALG00000053474	gga-miR-200b-5p	ENSGALG00000006689
MSTRG.1807	gga-miR-200b-3p	ENSGALG00000006689
MSTRG.2660	gga-miR-200b-3p	ENSGALG00000006689
MSTRG.2158	gga-miR-200b-3p	ENSGALG00000006689
MSTRG.11463	gga-miR-200b-3p	ENSGALG00000006689
ENSGALG00000054544	gga-miR-200b-3p	ENSGALG00000006689
MSTRG.314	gga-miR-200b-3p	ENSGALG00000006689
MSTRG.1066	gga-miR-200b-3p	ENSGALG00000006689
ENSGALG00000053474	gga-miR-200b-3p	ENSGALG00000006689
ENSGALG00000049832	gga-miR-133c-3p	ENSGALG00000006715
ENSGALG00000052742	gga-miR-133c-3p	ENSGALG00000006715
MSTRG.1910	gga-miR-133c-3p	ENSGALG00000006715
ENSGALG00000049832	gga-miR-133b	ENSGALG00000006715
ENSGALG00000052742	gga-miR-133b	ENSGALG00000006715
ENSGALG00000049832	gga-miR-133a-3p	ENSGALG00000006715
ENSGALG00000052742	gga-miR-133a-3p	ENSGALG00000006715
MSTRG.1910	gga-miR-133a-3p	ENSGALG00000006715
ENSGALG00000036399	gga-miR-499-3p	ENSGALG00000006715
MSTRG.2158	gga-miR-130b-3p	ENSGALG00000007082
MSTRG.17872	gga-miR-130b-3p	ENSGALG00000007082
MSTRG.1066	gga-miR-130b-3p	ENSGALG00000007082
MSTRG.10768	gga-miR-130b-3p	ENSGALG00000007082
ENSGALG00000050916	gga-miR-130b-3p	ENSGALG00000007082
ENSGALG00000049965	gga-miR-130b-3p	ENSGALG00000007082
MSTRG.1807	gga-miR-130b-3p	ENSGALG00000007082
MSTRG.11463	gga-miR-130b-3p	ENSGALG00000007082
MSTRG.18282	gga-miR-130b-3p	ENSGALG00000007082
ENSGALG00000053474	gga-miR-130b-3p	ENSGALG00000007082
MSTRG.15471	gga-miR-130b-3p	ENSGALG00000007082
MSTRG.11788	gga-miR-454-3p	ENSGALG00000007082
MSTRG.2158	gga-miR-454-3p	ENSGALG00000007082
MSTRG.17872	gga-miR-454-3p	ENSGALG00000007082
MSTRG.1066	gga-miR-454-3p	ENSGALG00000007082
MSTRG.10768	gga-miR-454-3p	ENSGALG00000007082
ENSGALG00000050916	gga-miR-454-3p	ENSGALG00000007082
ENSGALG00000049965	gga-miR-454-3p	ENSGALG00000007082
MSTRG.1807	gga-miR-454-3p	ENSGALG00000007082
MSTRG.11463	gga-miR-454-3p	ENSGALG00000007082
MSTRG.18282	gga-miR-454-3p	ENSGALG00000007082
ENSGALG00000053474	gga-miR-454-3p	ENSGALG00000007082
MSTRG.15471	gga-miR-454-3p	ENSGALG00000007082
MSTRG.5978	gga-miR-133b	ENSGALG00000007102
ENSGALG00000054506	gga-miR-133b	ENSGALG00000007102
MSTRG.13792	gga-miR-133b	ENSGALG00000007102
ENSGALG00000050475	gga-miR-133b	ENSGALG00000007102
MSTRG.18282	gga-miR-133b	ENSGALG00000007102
MSTRG.11463	gga-miR-133b	ENSGALG00000007102
MSTRG.5978	gga-miR-133c-3p	ENSGALG00000007102
ENSGALG00000054506	gga-miR-133c-3p	ENSGALG00000007102
MSTRG.13792	gga-miR-133c-3p	ENSGALG00000007102
ENSGALG00000050475	gga-miR-133c-3p	ENSGALG00000007102
MSTRG.18282	gga-miR-133c-3p	ENSGALG00000007102
MSTRG.11463	gga-miR-133c-3p	ENSGALG00000007102
MSTRG.5978	gga-miR-133a-3p	ENSGALG00000007102
ENSGALG00000054506	gga-miR-133a-3p	ENSGALG00000007102
MSTRG.13792	gga-miR-133a-3p	ENSGALG00000007102
ENSGALG00000050475	gga-miR-133a-3p	ENSGALG00000007102
MSTRG.18282	gga-miR-133a-3p	ENSGALG00000007102
MSTRG.11463	gga-miR-133a-3p	ENSGALG00000007102
MSTRG.16790	gga-miR-29b-3p	ENSGALG00000007195
MSTRG.20301	gga-miR-29b-3p	ENSGALG00000007195
ENSGALG00000030728	gga-miR-29b-3p	ENSGALG00000007195
ENSGALG00000049860	gga-miR-29b-3p	ENSGALG00000007195
MSTRG.19837	gga-miR-29b-3p	ENSGALG00000007195
MSTRG.6042	gga-miR-29b-3p	ENSGALG00000007195
MSTRG.9125	gga-miR-29b-3p	ENSGALG00000007195
MSTRG.6747	gga-miR-29b-3p	ENSGALG00000007195
ENSGALG00000038021	gga-miR-29b-3p	ENSGALG00000007195
ENSGALG00000047747	gga-miR-29b-3p	ENSGALG00000007195
MSTRG.11463	gga-miR-1a-3p	ENSGALG00000007251
MSTRG.1066	gga-miR-1a-3p	ENSGALG00000007251
MSTRG.15469	gga-miR-1a-3p	ENSGALG00000007251
MSTRG.2660	gga-miR-1a-3p	ENSGALG00000007251
MSTRG.18282	gga-miR-1a-3p	ENSGALG00000007251
ENSGALG00000047057	gga-miR-1a-3p	ENSGALG00000007251
MSTRG.314	gga-miR-1a-3p	ENSGALG00000007251
ENSGALG00000051113	gga-miR-1a-3p	ENSGALG00000007251
ENSGALG00000049965	gga-miR-1a-3p	ENSGALG00000007251
MSTRG.11463	gga-miR-133a-5p	ENSGALG00000007251
MSTRG.1066	gga-miR-133a-5p	ENSGALG00000007251
MSTRG.15469	gga-miR-133a-5p	ENSGALG00000007251
MSTRG.18282	gga-miR-133a-5p	ENSGALG00000007251
ENSGALG00000047057	gga-miR-133a-5p	ENSGALG00000007251
ENSGALG00000051113	gga-miR-133a-5p	ENSGALG00000007251
MSTRG.11463	gga-miR-206	ENSGALG00000007251
ENSGALG00000050016	gga-miR-206	ENSGALG00000007251
MSTRG.1066	gga-miR-206	ENSGALG00000007251
MSTRG.15469	gga-miR-206	ENSGALG00000007251
MSTRG.2660	gga-miR-206	ENSGALG00000007251
MSTRG.18282	gga-miR-206	ENSGALG00000007251
ENSGALG00000047057	gga-miR-206	ENSGALG00000007251
MSTRG.314	gga-miR-206	ENSGALG00000007251
ENSGALG00000051113	gga-miR-206	ENSGALG00000007251
ENSGALG00000049965	gga-miR-206	ENSGALG00000007251
MSTRG.20316	gga-miR-499-5p	ENSGALG00000007357
MSTRG.1738	gga-miR-499-5p	ENSGALG00000007357
MSTRG.11921	gga-miR-202-5p	ENSGALG00000007555
ENSGALG00000049860	gga-miR-202-5p	ENSGALG00000007555
ENSGALG00000053301	gga-miR-202-5p	ENSGALG00000007555
MSTRG.9126	gga-miR-202-5p	ENSGALG00000007555
MSTRG.15475	gga-miR-202-5p	ENSGALG00000007555
ENSGALG00000047747	gga-miR-202-5p	ENSGALG00000007555
ENSGALG00000049923	gga-miR-202-5p	ENSGALG00000007555
MSTRG.17556	gga-miR-202-5p	ENSGALG00000007555
MSTRG.16790	gga-miR-202-5p	ENSGALG00000007555
MSTRG.8076	gga-miR-202-5p	ENSGALG00000007555
ENSGALG00000054938	gga-miR-202-5p	ENSGALG00000007555
MSTRG.20302	gga-miR-202-5p	ENSGALG00000007555
ENSGALG00000051180	gga-miR-499-3p	ENSGALG00000007956
MSTRG.2660	gga-miR-449a	ENSGALG00000008076
ENSGALG00000049530	gga-miR-449a	ENSGALG00000008076
MSTRG.2158	gga-miR-449a	ENSGALG00000008076
ENSGALG00000053182	gga-miR-449a	ENSGALG00000008076
ENSGALG00000053474	gga-miR-449a	ENSGALG00000008076
MSTRG.5978	gga-miR-449a	ENSGALG00000008076
MSTRG.1066	gga-miR-449a	ENSGALG00000008076
MSTRG.313	gga-miR-449a	ENSGALG00000008076
MSTRG.18130	gga-miR-449a	ENSGALG00000008076
MSTRG.10887	gga-miR-449a	ENSGALG00000008076
ENSGALG00000020985	gga-miR-449a	ENSGALG00000008076
MSTRG.2660	gga-miR-429-3p	ENSGALG00000008076
ENSGALG00000049530	gga-miR-429-3p	ENSGALG00000008076
MSTRG.2158	gga-miR-429-3p	ENSGALG00000008076
ENSGALG00000053474	gga-miR-429-3p	ENSGALG00000008076
MSTRG.5978	gga-miR-429-3p	ENSGALG00000008076
MSTRG.1066	gga-miR-429-3p	ENSGALG00000008076
MSTRG.18130	gga-miR-429-3p	ENSGALG00000008076
ENSGALG00000020985	gga-miR-429-3p	ENSGALG00000008076
MSTRG.2660	gga-miR-34c-5p	ENSGALG00000008076
ENSGALG00000049530	gga-miR-34c-5p	ENSGALG00000008076
MSTRG.2158	gga-miR-34c-5p	ENSGALG00000008076
ENSGALG00000053182	gga-miR-34c-5p	ENSGALG00000008076
ENSGALG00000053474	gga-miR-34c-5p	ENSGALG00000008076
MSTRG.11788	gga-miR-34c-5p	ENSGALG00000008076
ENSGALG00000051113	gga-miR-34c-5p	ENSGALG00000008076
MSTRG.5978	gga-miR-34c-5p	ENSGALG00000008076
MSTRG.1066	gga-miR-34c-5p	ENSGALG00000008076
MSTRG.313	gga-miR-34c-5p	ENSGALG00000008076
MSTRG.18130	gga-miR-34c-5p	ENSGALG00000008076
MSTRG.10887	gga-miR-34c-5p	ENSGALG00000008076
ENSGALG00000020985	gga-miR-34c-5p	ENSGALG00000008076
MSTRG.2660	gga-miR-34b-5p	ENSGALG00000008076
MSTRG.18210	gga-miR-34b-5p	ENSGALG00000008076
MSTRG.2158	gga-miR-34b-5p	ENSGALG00000008076
ENSGALG00000053182	gga-miR-34b-5p	ENSGALG00000008076
ENSGALG00000053669	gga-miR-34b-5p	ENSGALG00000008076
ENSGALG00000053474	gga-miR-34b-5p	ENSGALG00000008076
MSTRG.11788	gga-miR-34b-5p	ENSGALG00000008076
MSTRG.5978	gga-miR-34b-5p	ENSGALG00000008076
MSTRG.1066	gga-miR-34b-5p	ENSGALG00000008076
MSTRG.313	gga-miR-34b-5p	ENSGALG00000008076
MSTRG.18130	gga-miR-34b-5p	ENSGALG00000008076
MSTRG.10887	gga-miR-34b-5p	ENSGALG00000008076
ENSGALG00000020985	gga-miR-34b-5p	ENSGALG00000008076
MSTRG.555	gga-let-7j-3p	ENSGALG00000008298
MSTRG.8076	gga-let-7j-3p	ENSGALG00000008298
MSTRG.16790	gga-let-7j-3p	ENSGALG00000008298
ENSGALG00000047747	gga-let-7j-3p	ENSGALG00000008298
MSTRG.11585	gga-let-7j-3p	ENSGALG00000008298
ENSGALG00000049923	gga-let-7j-3p	ENSGALG00000008298
MSTRG.13391	gga-let-7j-3p	ENSGALG00000008298
ENSGALG00000050954	gga-miR-1684a-3p	ENSGALG00000008759
ENSGALG00000053723	gga-miR-1684a-3p	ENSGALG00000008759
MSTRG.6891	gga-miR-1684a-3p	ENSGALG00000008759
MSTRG.18307	gga-miR-1684a-3p	ENSGALG00000008759
MSTRG.14613	gga-miR-1684a-3p	ENSGALG00000008759
ENSGALG00000050354	gga-miR-1684a-3p	ENSGALG00000008759
ENSGALG00000052830	gga-miR-1684a-3p	ENSGALG00000008759
MSTRG.14611	gga-miR-1684a-3p	ENSGALG00000008759
ENSGALG00000053982	gga-miR-1684a-3p	ENSGALG00000008759
MSTRG.16251	gga-miR-1684a-3p	ENSGALG00000008759
MSTRG.11647	gga-miR-1684a-3p	ENSGALG00000008759
MSTRG.8861	gga-miR-1684a-3p	ENSGALG00000008759
MSTRG.11903	gga-miR-1684a-3p	ENSGALG00000008759
MSTRG.18309	gga-miR-1684a-3p	ENSGALG00000008759
MSTRG.8221	gga-miR-1684a-3p	ENSGALG00000008759
ENSGALG00000048536	gga-miR-1684a-3p	ENSGALG00000008759
ENSGALG00000047342	gga-miR-1684a-3p	ENSGALG00000008759
ENSGALG00000053723	gga-miR-223	ENSGALG00000009179
MSTRG.11585	gga-miR-223	ENSGALG00000009179
ENSGALG00000054527	gga-miR-223	ENSGALG00000009179
MSTRG.8941	gga-miR-223	ENSGALG00000009179
ENSGALG00000053982	gga-miR-223	ENSGALG00000009179
MSTRG.14613	gga-miR-223	ENSGALG00000009179
MSTRG.18309	gga-miR-223	ENSGALG00000009179
MSTRG.3084	gga-miR-223	ENSGALG00000009179
ENSGALG00000050954	gga-miR-223	ENSGALG00000009179
MSTRG.18308	gga-miR-223	ENSGALG00000009179
ENSGALG00000047398	gga-miR-223	ENSGALG00000009179
ENSGALG00000052830	gga-miR-223	ENSGALG00000009179
ENSGALG00000051811	gga-miR-223	ENSGALG00000009179
ENSGALG00000051109	gga-miR-223	ENSGALG00000009179
MSTRG.6891	gga-miR-223	ENSGALG00000009179
ENSGALG00000047342	gga-miR-223	ENSGALG00000009179
MSTRG.14611	gga-miR-223	ENSGALG00000009179
MSTRG.20316	gga-miR-223	ENSGALG00000009179
ENSGALG00000055140	gga-miR-223	ENSGALG00000009179
ENSGALG00000048536	gga-miR-223	ENSGALG00000009179
ENSGALG00000053723	gga-miR-1684a-3p	ENSGALG00000009179
ENSGALG00000053982	gga-miR-1684a-3p	ENSGALG00000009179
MSTRG.18307	gga-miR-1684a-3p	ENSGALG00000009179
MSTRG.14613	gga-miR-1684a-3p	ENSGALG00000009179
MSTRG.18309	gga-miR-1684a-3p	ENSGALG00000009179
ENSGALG00000050354	gga-miR-1684a-3p	ENSGALG00000009179
ENSGALG00000050954	gga-miR-1684a-3p	ENSGALG00000009179
MSTRG.11647	gga-miR-1684a-3p	ENSGALG00000009179
ENSGALG00000052830	gga-miR-1684a-3p	ENSGALG00000009179
MSTRG.16251	gga-miR-1684a-3p	ENSGALG00000009179
MSTRG.6891	gga-miR-1684a-3p	ENSGALG00000009179
ENSGALG00000047342	gga-miR-1684a-3p	ENSGALG00000009179
MSTRG.14611	gga-miR-1684a-3p	ENSGALG00000009179
MSTRG.20316	gga-miR-1684a-3p	ENSGALG00000009179
MSTRG.8221	gga-miR-1684a-3p	ENSGALG00000009179
ENSGALG00000048536	gga-miR-1684a-3p	ENSGALG00000009179
ENSGALG00000054585	gga-miR-204	ENSGALG00000009654
MSTRG.17155	gga-miR-204	ENSGALG00000009654
ENSGALG00000050232	gga-miR-204	ENSGALG00000009654
MSTRG.17155	gga-miR-31-5p	ENSGALG00000009654
ENSGALG00000049923	gga-miR-29b-3p	ENSGALG00000009654
ENSGALG00000054544	gga-miR-200b-3p	ENSGALG00000009700
MSTRG.2660	gga-miR-200b-3p	ENSGALG00000009700
ENSGALG00000053666	gga-miR-200b-3p	ENSGALG00000009700
ENSGALG00000053474	gga-miR-200b-3p	ENSGALG00000009700
MSTRG.2158	gga-miR-200b-3p	ENSGALG00000009700
ENSGALG00000054544	gga-miR-34b-3p	ENSGALG00000009700
ENSGALG00000053666	gga-miR-34b-3p	ENSGALG00000009700
ENSGALG00000053474	gga-miR-34b-3p	ENSGALG00000009700
MSTRG.2158	gga-miR-34b-3p	ENSGALG00000009700
ENSGALG00000054544	gga-miR-429-3p	ENSGALG00000009700
MSTRG.2660	gga-miR-429-3p	ENSGALG00000009700
ENSGALG00000053666	gga-miR-429-3p	ENSGALG00000009700
ENSGALG00000053474	gga-miR-429-3p	ENSGALG00000009700
MSTRG.2158	gga-miR-429-3p	ENSGALG00000009700
ENSGALG00000054544	gga-miR-449a	ENSGALG00000009700
MSTRG.2660	gga-miR-449a	ENSGALG00000009700
ENSGALG00000053666	gga-miR-449a	ENSGALG00000009700
MSTRG.10844	gga-miR-449a	ENSGALG00000009700
ENSGALG00000053474	gga-miR-449a	ENSGALG00000009700
MSTRG.2158	gga-miR-449a	ENSGALG00000009700
ENSGALG00000054544	gga-miR-34c-5p	ENSGALG00000009700
MSTRG.2660	gga-miR-34c-5p	ENSGALG00000009700
ENSGALG00000053666	gga-miR-34c-5p	ENSGALG00000009700
ENSGALG00000051113	gga-miR-34c-5p	ENSGALG00000009700
MSTRG.10844	gga-miR-34c-5p	ENSGALG00000009700
ENSGALG00000053474	gga-miR-34c-5p	ENSGALG00000009700
MSTRG.2158	gga-miR-34c-5p	ENSGALG00000009700
ENSGALG00000054544	gga-miR-200a-3p	ENSGALG00000009700
MSTRG.2660	gga-miR-200a-3p	ENSGALG00000009700
ENSGALG00000053666	gga-miR-200a-3p	ENSGALG00000009700
ENSGALG00000053474	gga-miR-200a-3p	ENSGALG00000009700
MSTRG.2158	gga-miR-200a-3p	ENSGALG00000009700
MSTRG.11463	gga-miR-454-3p	ENSGALG00000010090
MSTRG.1066	gga-miR-454-3p	ENSGALG00000010090
ENSGALG00000050916	gga-miR-454-3p	ENSGALG00000010090
ENSGALG00000053474	gga-miR-454-3p	ENSGALG00000010090
MSTRG.2158	gga-miR-454-3p	ENSGALG00000010090
MSTRG.11788	gga-miR-454-3p	ENSGALG00000010090
MSTRG.11463	gga-miR-130b-3p	ENSGALG00000010090
MSTRG.1066	gga-miR-130b-3p	ENSGALG00000010090
ENSGALG00000050916	gga-miR-130b-3p	ENSGALG00000010090
ENSGALG00000053474	gga-miR-130b-3p	ENSGALG00000010090
MSTRG.2158	gga-miR-130b-3p	ENSGALG00000010090
MSTRG.11463	gga-miR-203a	ENSGALG00000010090
MSTRG.1066	gga-miR-203a	ENSGALG00000010090
ENSGALG00000051113	gga-miR-203a	ENSGALG00000010090
ENSGALG00000053474	gga-miR-203a	ENSGALG00000010090
MSTRG.2158	gga-miR-203a	ENSGALG00000010090
MSTRG.11788	gga-miR-203a	ENSGALG00000010090
MSTRG.6491	gga-miR-130b-3p	ENSGALG00000010406
ENSGALG00000052742	gga-miR-130b-3p	ENSGALG00000010406
MSTRG.6491	gga-miR-454-3p	ENSGALG00000010406
ENSGALG00000052742	gga-miR-454-3p	ENSGALG00000010406
MSTRG.11788	gga-miR-454-3p	ENSGALG00000010649
MSTRG.15471	gga-miR-454-3p	ENSGALG00000010649
MSTRG.15836	gga-miR-454-3p	ENSGALG00000010649
ENSGALG00000053474	gga-miR-454-3p	ENSGALG00000010649
MSTRG.1066	gga-miR-454-3p	ENSGALG00000010649
MSTRG.2158	gga-miR-454-3p	ENSGALG00000010649
MSTRG.18282	gga-miR-454-3p	ENSGALG00000010649
MSTRG.18130	gga-miR-454-3p	ENSGALG00000010649
MSTRG.17872	gga-miR-454-3p	ENSGALG00000010649
MSTRG.1807	gga-miR-454-3p	ENSGALG00000010649
MSTRG.10768	gga-miR-454-3p	ENSGALG00000010649
ENSGALG00000053474	gga-miR-449a	ENSGALG00000010649
ENSGALG00000049530	gga-miR-449a	ENSGALG00000010649
MSTRG.1066	gga-miR-449a	ENSGALG00000010649
MSTRG.10749	gga-miR-449a	ENSGALG00000010649
MSTRG.2158	gga-miR-449a	ENSGALG00000010649
ENSGALG00000053182	gga-miR-449a	ENSGALG00000010649
MSTRG.18282	gga-miR-449a	ENSGALG00000010649
MSTRG.5978	gga-miR-449a	ENSGALG00000010649
MSTRG.18130	gga-miR-449a	ENSGALG00000010649
MSTRG.17872	gga-miR-449a	ENSGALG00000010649
MSTRG.10887	gga-miR-449a	ENSGALG00000010649
ENSGALG00000020985	gga-miR-449a	ENSGALG00000010649
MSTRG.15471	gga-miR-130b-3p	ENSGALG00000010649
MSTRG.15836	gga-miR-130b-3p	ENSGALG00000010649
ENSGALG00000053474	gga-miR-130b-3p	ENSGALG00000010649
MSTRG.1066	gga-miR-130b-3p	ENSGALG00000010649
MSTRG.2158	gga-miR-130b-3p	ENSGALG00000010649
MSTRG.18282	gga-miR-130b-3p	ENSGALG00000010649
MSTRG.18130	gga-miR-130b-3p	ENSGALG00000010649
MSTRG.17872	gga-miR-130b-3p	ENSGALG00000010649
MSTRG.1807	gga-miR-130b-3p	ENSGALG00000010649
MSTRG.10768	gga-miR-130b-3p	ENSGALG00000010649
ENSGALG00000035807	gga-miR-365b-5p	ENSGALG00000010747
MSTRG.8151	gga-miR-365b-5p	ENSGALG00000010747
ENSGALG00000051477	gga-miR-365b-5p	ENSGALG00000010747
ENSGALG00000052830	gga-miR-365b-5p	ENSGALG00000010747
MSTRG.18308	gga-miR-365b-5p	ENSGALG00000010747
ENSGALG00000047108	gga-miR-365b-5p	ENSGALG00000010747
ENSGALG00000052866	gga-miR-365b-5p	ENSGALG00000010747
MSTRG.6891	gga-miR-365b-5p	ENSGALG00000010747
MSTRG.18307	gga-miR-365b-5p	ENSGALG00000010747
ENSGALG00000048482	gga-miR-365b-5p	ENSGALG00000010747
MSTRG.3084	gga-miR-365b-5p	ENSGALG00000010747
MSTRG.12271	gga-miR-365b-5p	ENSGALG00000010747
ENSGALG00000053290	gga-miR-365b-5p	ENSGALG00000010747
MSTRG.8941	gga-miR-365b-5p	ENSGALG00000010747
MSTRG.18336	gga-miR-365b-5p	ENSGALG00000010747
ENSGALG00000050954	gga-miR-365b-5p	ENSGALG00000010747
ENSGALG00000048536	gga-miR-3531-5p	ENSGALG00000010747
ENSGALG00000035807	gga-miR-3531-5p	ENSGALG00000010747
ENSGALG00000052224	gga-miR-3531-5p	ENSGALG00000010747
MSTRG.8151	gga-miR-3531-5p	ENSGALG00000010747
MSTRG.555	gga-miR-3531-5p	ENSGALG00000010747
ENSGALG00000051658	gga-miR-3531-5p	ENSGALG00000010747
ENSGALG00000052830	gga-miR-3531-5p	ENSGALG00000010747
ENSGALG00000047108	gga-miR-3531-5p	ENSGALG00000010747
ENSGALG00000047342	gga-miR-3531-5p	ENSGALG00000010747
ENSGALG00000051380	gga-miR-3531-5p	ENSGALG00000010747
MSTRG.18307	gga-miR-3531-5p	ENSGALG00000010747
ENSGALG00000048482	gga-miR-3531-5p	ENSGALG00000010747
MSTRG.3084	gga-miR-3531-5p	ENSGALG00000010747
ENSGALG00000053290	gga-miR-3531-5p	ENSGALG00000010747
MSTRG.8941	gga-miR-3531-5p	ENSGALG00000010747
MSTRG.18336	gga-miR-3531-5p	ENSGALG00000010747
ENSGALG00000050954	gga-miR-3531-5p	ENSGALG00000010747
ENSGALG00000042431	gga-miR-429-3p	ENSGALG00000010769
MSTRG.17556	gga-miR-429-3p	ENSGALG00000010769
ENSGALG00000054585	gga-miR-429-3p	ENSGALG00000010769
MSTRG.16258	gga-miR-429-3p	ENSGALG00000010769
ENSGALG00000054369	gga-miR-429-3p	ENSGALG00000010769
MSTRG.6747	gga-miR-429-3p	ENSGALG00000010769
MSTRG.15217	gga-miR-429-3p	ENSGALG00000010769
MSTRG.17155	gga-miR-429-3p	ENSGALG00000010769
ENSGALG00000033453	gga-miR-429-3p	ENSGALG00000010769
ENSGALG00000042431	gga-miR-460b-5p	ENSGALG00000010769
MSTRG.17556	gga-miR-460b-5p	ENSGALG00000010769
MSTRG.3914	gga-miR-460b-5p	ENSGALG00000010769
ENSGALG00000047686	gga-miR-460b-5p	ENSGALG00000010769
MSTRG.16258	gga-miR-460b-5p	ENSGALG00000010769
MSTRG.15217	gga-miR-460b-5p	ENSGALG00000010769
ENSGALG00000047667	gga-miR-460b-5p	ENSGALG00000010769
MSTRG.17175	gga-let-7j-3p	ENSGALG00000010794
MSTRG.1839	gga-let-7j-3p	ENSGALG00000010794
ENSGALG00000054369	gga-let-7j-3p	ENSGALG00000010794
MSTRG.16790	gga-let-7j-3p	ENSGALG00000010794
ENSGALG00000052133	gga-let-7j-3p	ENSGALG00000010794
ENSGALG00000054208	gga-let-7j-3p	ENSGALG00000010794
ENSGALG00000047417	gga-let-7j-3p	ENSGALG00000010794
ENSGALG00000047747	gga-let-7j-3p	ENSGALG00000010794
ENSGALG00000054333	gga-miR-200b-3p	ENSGALG00000011020
MSTRG.6747	gga-miR-200b-3p	ENSGALG00000011020
MSTRG.6020	gga-miR-200b-3p	ENSGALG00000011020
MSTRG.3797	gga-miR-200b-3p	ENSGALG00000011020
MSTRG.11792	gga-miR-200b-3p	ENSGALG00000011020
MSTRG.6918	gga-miR-200b-3p	ENSGALG00000011020
MSTRG.17155	gga-miR-200a-3p	ENSGALG00000011020
ENSGALG00000033453	gga-miR-200a-3p	ENSGALG00000011020
MSTRG.11792	gga-miR-200a-3p	ENSGALG00000011020
ENSGALG00000054333	gga-miR-429-3p	ENSGALG00000011020
MSTRG.17155	gga-miR-429-3p	ENSGALG00000011020
MSTRG.6747	gga-miR-429-3p	ENSGALG00000011020
ENSGALG00000033453	gga-miR-429-3p	ENSGALG00000011020
MSTRG.6020	gga-miR-429-3p	ENSGALG00000011020
MSTRG.3797	gga-miR-429-3p	ENSGALG00000011020
MSTRG.11792	gga-miR-429-3p	ENSGALG00000011020
MSTRG.6918	gga-miR-429-3p	ENSGALG00000011020
ENSGALG00000033453	gga-miR-200b-5p	ENSGALG00000011020
MSTRG.11792	gga-miR-200b-5p	ENSGALG00000011020
ENSGALG00000049164	gga-miR-200b-5p	ENSGALG00000011020
ENSGALG00000050475	gga-miR-499-3p	ENSGALG00000011220
ENSGALG00000054369	gga-miR-125b-5p	ENSGALG00000011306
ENSGALG00000050232	gga-miR-125b-5p	ENSGALG00000011306
MSTRG.7286	gga-miR-125b-5p	ENSGALG00000011306
MSTRG.1807	gga-miR-130b-3p	ENSGALG00000011870
MSTRG.15471	gga-miR-130b-3p	ENSGALG00000011870
MSTRG.2158	gga-miR-130b-3p	ENSGALG00000011870
ENSGALG00000053474	gga-miR-130b-3p	ENSGALG00000011870
MSTRG.2660	gga-miR-200a-3p	ENSGALG00000011870
MSTRG.1807	gga-miR-200a-3p	ENSGALG00000011870
MSTRG.2158	gga-miR-200a-3p	ENSGALG00000011870
ENSGALG00000053474	gga-miR-200a-3p	ENSGALG00000011870
ENSGALG00000050016	gga-miR-200a-3p	ENSGALG00000011870
MSTRG.2660	gga-miR-200b-3p	ENSGALG00000011870
MSTRG.1807	gga-miR-200b-3p	ENSGALG00000011870
MSTRG.2158	gga-miR-200b-3p	ENSGALG00000011870
ENSGALG00000053474	gga-miR-200b-3p	ENSGALG00000011870
MSTRG.15470	gga-miR-200b-3p	ENSGALG00000011870
MSTRG.2660	gga-miR-429-3p	ENSGALG00000011870
MSTRG.1807	gga-miR-429-3p	ENSGALG00000011870
MSTRG.2158	gga-miR-429-3p	ENSGALG00000011870
ENSGALG00000053474	gga-miR-429-3p	ENSGALG00000011870
MSTRG.15470	gga-miR-429-3p	ENSGALG00000011870
MSTRG.1807	gga-miR-217-5p	ENSGALG00000011870
MSTRG.2158	gga-miR-217-5p	ENSGALG00000011870
ENSGALG00000053474	gga-miR-217-5p	ENSGALG00000011870
ENSGALG00000050016	gga-miR-217-5p	ENSGALG00000011870
MSTRG.1807	gga-miR-375	ENSGALG00000011870
MSTRG.2158	gga-miR-375	ENSGALG00000011870
MSTRG.1807	gga-miR-200b-5p	ENSGALG00000011870
MSTRG.2158	gga-miR-200b-5p	ENSGALG00000011870
ENSGALG00000053474	gga-miR-200b-5p	ENSGALG00000011870
MSTRG.11788	gga-miR-200b-5p	ENSGALG00000011870
MSTRG.1807	gga-miR-454-3p	ENSGALG00000011870
MSTRG.15471	gga-miR-454-3p	ENSGALG00000011870
MSTRG.2158	gga-miR-454-3p	ENSGALG00000011870
ENSGALG00000053474	gga-miR-454-3p	ENSGALG00000011870
MSTRG.11788	gga-miR-454-3p	ENSGALG00000011870
MSTRG.1807	gga-miR-203a	ENSGALG00000011870
MSTRG.15471	gga-miR-203a	ENSGALG00000011870
MSTRG.2158	gga-miR-203a	ENSGALG00000011870
ENSGALG00000053474	gga-miR-203a	ENSGALG00000011870
MSTRG.15470	gga-miR-203a	ENSGALG00000011870
MSTRG.11788	gga-miR-203a	ENSGALG00000011870
MSTRG.1839	gga-let-7j-3p	ENSGALG00000011921
MSTRG.5966	gga-let-7j-3p	ENSGALG00000011921
MSTRG.12223	gga-miR-125b-5p	ENSGALG00000012111
ENSGALG00000049164	gga-miR-125b-5p	ENSGALG00000012111
ENSGALG00000042431	gga-miR-125b-5p	ENSGALG00000012111
MSTRG.1811	gga-miR-125b-5p	ENSGALG00000012111
ENSGALG00000049079	gga-miR-125b-5p	ENSGALG00000012111
MSTRG.1839	gga-miR-125b-5p	ENSGALG00000012111
ENSGALG00000053621	gga-miR-125b-5p	ENSGALG00000012111
MSTRG.9444	gga-miR-125b-5p	ENSGALG00000012111
ENSGALG00000047686	gga-miR-125b-5p	ENSGALG00000012111
MSTRG.16790	gga-miR-125b-5p	ENSGALG00000012111
ENSGALG00000053474	gga-miR-460b-5p	ENSGALG00000012277
ENSGALG00000054544	gga-miR-460b-5p	ENSGALG00000012277
MSTRG.2158	gga-miR-460b-5p	ENSGALG00000012277
MSTRG.10844	gga-miR-460b-5p	ENSGALG00000012277
ENSGALG00000053474	gga-miR-34c-5p	ENSGALG00000012277
ENSGALG00000054544	gga-miR-34c-5p	ENSGALG00000012277
MSTRG.2158	gga-miR-34c-5p	ENSGALG00000012277
MSTRG.10844	gga-miR-34c-5p	ENSGALG00000012277
ENSGALG00000053474	gga-miR-449a	ENSGALG00000012277
ENSGALG00000054544	gga-miR-449a	ENSGALG00000012277
MSTRG.2158	gga-miR-449a	ENSGALG00000012277
MSTRG.10844	gga-miR-449a	ENSGALG00000012277
MSTRG.2158	gga-miR-122-5p	ENSGALG00000013057
ENSGALG00000054585	gga-miR-429-3p	ENSGALG00000013069
MSTRG.11792	gga-miR-429-3p	ENSGALG00000013069
MSTRG.15217	gga-miR-429-3p	ENSGALG00000013069
ENSGALG00000033453	gga-miR-429-3p	ENSGALG00000013069
MSTRG.17155	gga-miR-429-3p	ENSGALG00000013069
ENSGALG00000054585	gga-miR-34b-5p	ENSGALG00000013069
MSTRG.11792	gga-miR-34b-5p	ENSGALG00000013069
MSTRG.15217	gga-miR-34b-5p	ENSGALG00000013069
ENSGALG00000033453	gga-miR-34b-5p	ENSGALG00000013069
MSTRG.17155	gga-miR-34b-5p	ENSGALG00000013069
ENSGALG00000050232	gga-miR-375	ENSGALG00000013069
MSTRG.15217	gga-miR-375	ENSGALG00000013069
MSTRG.11792	gga-miR-200a-3p	ENSGALG00000013069
ENSGALG00000033453	gga-miR-200a-3p	ENSGALG00000013069
MSTRG.17155	gga-miR-200a-3p	ENSGALG00000013069
ENSGALG00000054585	gga-miR-200b-3p	ENSGALG00000013069
MSTRG.11792	gga-miR-200b-3p	ENSGALG00000013069
MSTRG.15217	gga-miR-200b-3p	ENSGALG00000013069
MSTRG.16790	gga-miR-10a-5p	ENSGALG00000013177
MSTRG.15217	gga-miR-10a-5p	ENSGALG00000013177
ENSGALG00000047686	gga-miR-10a-5p	ENSGALG00000013177
MSTRG.1839	gga-miR-10a-5p	ENSGALG00000013177
ENSGALG00000054938	gga-miR-10a-5p	ENSGALG00000013177
ENSGALG00000048674	gga-miR-10a-5p	ENSGALG00000013177
MSTRG.6747	gga-miR-10a-5p	ENSGALG00000013177
ENSGALG00000047747	gga-miR-10a-5p	ENSGALG00000013177
MSTRG.1066	gga-miR-122-5p	ENSGALG00000013637
ENSGALG00000054934	gga-miR-122-5p	ENSGALG00000013637
ENSGALG00000053474	gga-miR-122-5p	ENSGALG00000013637
ENSGALG00000053182	gga-miR-122-5p	ENSGALG00000013637
MSTRG.2158	gga-miR-122-5p	ENSGALG00000013637
ENSGALG00000047342	gga-miR-223	ENSGALG00000013742
MSTRG.3084	gga-miR-223	ENSGALG00000013742
ENSGALG00000048536	gga-miR-223	ENSGALG00000013742
ENSGALG00000053982	gga-miR-223	ENSGALG00000013742
MSTRG.6891	gga-miR-223	ENSGALG00000013742
ENSGALG00000047398	gga-miR-223	ENSGALG00000013742
MSTRG.18309	gga-miR-223	ENSGALG00000013742
MSTRG.8941	gga-miR-223	ENSGALG00000013742
ENSGALG00000054527	gga-miR-223	ENSGALG00000013742
MSTRG.18308	gga-miR-223	ENSGALG00000013742
ENSGALG00000055140	gga-miR-223	ENSGALG00000013742
MSTRG.14613	gga-miR-223	ENSGALG00000013742
ENSGALG00000051811	gga-miR-223	ENSGALG00000013742
ENSGALG00000051109	gga-miR-223	ENSGALG00000013742
ENSGALG00000052830	gga-miR-223	ENSGALG00000013742
ENSGALG00000050954	gga-miR-223	ENSGALG00000013742
MSTRG.11585	gga-miR-223	ENSGALG00000013742
MSTRG.14611	gga-miR-223	ENSGALG00000013742
ENSGALG00000053723	gga-miR-223	ENSGALG00000013742
MSTRG.1066	gga-miR-454-3p	ENSGALG00000013892
MSTRG.2158	gga-miR-454-3p	ENSGALG00000013892
MSTRG.18130	gga-miR-454-3p	ENSGALG00000013892
MSTRG.1807	gga-miR-454-3p	ENSGALG00000013892
MSTRG.11788	gga-miR-454-3p	ENSGALG00000013892
ENSGALG00000053474	gga-miR-454-3p	ENSGALG00000013892
MSTRG.1066	gga-miR-203a	ENSGALG00000013892
ENSGALG00000051113	gga-miR-203a	ENSGALG00000013892
MSTRG.2158	gga-miR-203a	ENSGALG00000013892
MSTRG.18130	gga-miR-203a	ENSGALG00000013892
MSTRG.1807	gga-miR-203a	ENSGALG00000013892
ENSGALG00000049530	gga-miR-203a	ENSGALG00000013892
MSTRG.11788	gga-miR-203a	ENSGALG00000013892
MSTRG.5978	gga-miR-203a	ENSGALG00000013892
ENSGALG00000053474	gga-miR-203a	ENSGALG00000013892
MSTRG.2660	gga-miR-429-3p	ENSGALG00000013892
MSTRG.1066	gga-miR-429-3p	ENSGALG00000013892
ENSGALG00000020985	gga-miR-429-3p	ENSGALG00000013892
MSTRG.2158	gga-miR-429-3p	ENSGALG00000013892
MSTRG.18130	gga-miR-429-3p	ENSGALG00000013892
MSTRG.1807	gga-miR-429-3p	ENSGALG00000013892
ENSGALG00000049530	gga-miR-429-3p	ENSGALG00000013892
MSTRG.5978	gga-miR-429-3p	ENSGALG00000013892
ENSGALG00000053474	gga-miR-429-3p	ENSGALG00000013892
MSTRG.1066	gga-miR-130b-3p	ENSGALG00000013892
MSTRG.2158	gga-miR-130b-3p	ENSGALG00000013892
MSTRG.18130	gga-miR-130b-3p	ENSGALG00000013892
MSTRG.1807	gga-miR-130b-3p	ENSGALG00000013892
ENSGALG00000053474	gga-miR-130b-3p	ENSGALG00000013892
MSTRG.12271	gga-miR-365-3p	ENSGALG00000013929
MSTRG.9123	gga-miR-365-3p	ENSGALG00000013929
MSTRG.2660	gga-miR-200a-3p	ENSGALG00000014616
ENSGALG00000053474	gga-miR-200a-3p	ENSGALG00000014616
MSTRG.1066	gga-miR-200a-3p	ENSGALG00000014616
MSTRG.2158	gga-miR-200a-3p	ENSGALG00000014616
MSTRG.17556	gga-miR-9-5p	ENSGALG00000014908
MSTRG.19344	gga-miR-9-5p	ENSGALG00000014908
MSTRG.1839	gga-miR-9-5p	ENSGALG00000014908
MSTRG.1811	gga-miR-9-5p	ENSGALG00000014908
MSTRG.16790	gga-miR-9-5p	ENSGALG00000014908
MSTRG.6747	gga-miR-9-5p	ENSGALG00000014908
MSTRG.20301	gga-miR-9-5p	ENSGALG00000014908
MSTRG.2672	gga-miR-9-5p	ENSGALG00000014908
ENSGALG00000047747	gga-miR-9-5p	ENSGALG00000014908
MSTRG.11921	gga-miR-9-5p	ENSGALG00000014908
ENSGALG00000054208	gga-miR-9-5p	ENSGALG00000014908
ENSGALG00000018702	gga-miR-9-5p	ENSGALG00000014908
MSTRG.20302	gga-miR-9-5p	ENSGALG00000014908
ENSGALG00000054506	gga-miR-1a-3p	ENSGALG00000014938
MSTRG.18282	gga-miR-1a-3p	ENSGALG00000014938
MSTRG.13792	gga-miR-1a-3p	ENSGALG00000014938
ENSGALG00000054506	gga-miR-130b-3p	ENSGALG00000014938
MSTRG.18282	gga-miR-130b-3p	ENSGALG00000014938
MSTRG.13792	gga-miR-130b-3p	ENSGALG00000014938
ENSGALG00000053842	gga-miR-130b-3p	ENSGALG00000014938
MSTRG.18282	gga-miR-206	ENSGALG00000014938
MSTRG.13792	gga-miR-206	ENSGALG00000014938
MSTRG.18282	gga-miR-1b-3p	ENSGALG00000014938
MSTRG.13792	gga-miR-1b-3p	ENSGALG00000014938
ENSGALG00000053474	gga-miR-34b-3p	ENSGALG00000015040
MSTRG.2158	gga-miR-34b-3p	ENSGALG00000015040
ENSGALG00000053474	gga-miR-34c-3p	ENSGALG00000015040
MSTRG.2158	gga-miR-34c-3p	ENSGALG00000015040
ENSGALG00000053474	gga-miR-130b-3p	ENSGALG00000015040
MSTRG.2158	gga-miR-130b-3p	ENSGALG00000015040
MSTRG.11788	gga-miR-203a	ENSGALG00000015040
ENSGALG00000053474	gga-miR-203a	ENSGALG00000015040
MSTRG.2158	gga-miR-203a	ENSGALG00000015040
MSTRG.11788	gga-miR-454-3p	ENSGALG00000015040
ENSGALG00000053474	gga-miR-454-3p	ENSGALG00000015040
MSTRG.2158	gga-miR-454-3p	ENSGALG00000015040
MSTRG.15217	gga-miR-200b-5p	ENSGALG00000015144
ENSGALG00000053474	gga-miR-200b-5p	ENSGALG00000015144
ENSGALG00000033453	gga-miR-200b-5p	ENSGALG00000015144
MSTRG.2158	gga-miR-200b-5p	ENSGALG00000015144
MSTRG.16258	gga-miR-200b-5p	ENSGALG00000015144
ENSGALG00000054544	gga-miR-200b-5p	ENSGALG00000015144
MSTRG.15217	gga-miR-200a-5p	ENSGALG00000015144
ENSGALG00000053474	gga-miR-200a-5p	ENSGALG00000015144
ENSGALG00000033453	gga-miR-200a-5p	ENSGALG00000015144
MSTRG.2158	gga-miR-200a-5p	ENSGALG00000015144
MSTRG.16258	gga-miR-200a-5p	ENSGALG00000015144
ENSGALG00000054544	gga-miR-200a-5p	ENSGALG00000015144
MSTRG.15217	gga-miR-203a	ENSGALG00000015144
MSTRG.6918	gga-miR-203a	ENSGALG00000015144
ENSGALG00000053474	gga-miR-203a	ENSGALG00000015144
ENSGALG00000033453	gga-miR-203a	ENSGALG00000015144
MSTRG.2158	gga-miR-203a	ENSGALG00000015144
MSTRG.16258	gga-miR-203a	ENSGALG00000015144
ENSGALG00000054544	gga-miR-203a	ENSGALG00000015144
MSTRG.12526	gga-miR-1729-5p	ENSGALG00000015147
MSTRG.18130	gga-miR-454-3p	ENSGALG00000015209
MSTRG.1066	gga-miR-454-3p	ENSGALG00000015209
MSTRG.11788	gga-miR-454-3p	ENSGALG00000015209
MSTRG.12526	gga-miR-454-3p	ENSGALG00000015209
MSTRG.17872	gga-miR-454-3p	ENSGALG00000015209
ENSGALG00000049965	gga-miR-454-3p	ENSGALG00000015209
MSTRG.11463	gga-miR-454-3p	ENSGALG00000015209
MSTRG.18282	gga-miR-454-3p	ENSGALG00000015209
MSTRG.15471	gga-miR-454-3p	ENSGALG00000015209
MSTRG.18130	gga-miR-130b-3p	ENSGALG00000015209
MSTRG.1066	gga-miR-130b-3p	ENSGALG00000015209
MSTRG.12526	gga-miR-130b-3p	ENSGALG00000015209
MSTRG.17872	gga-miR-130b-3p	ENSGALG00000015209
ENSGALG00000049965	gga-miR-130b-3p	ENSGALG00000015209
MSTRG.11463	gga-miR-130b-3p	ENSGALG00000015209
MSTRG.18282	gga-miR-130b-3p	ENSGALG00000015209
MSTRG.15471	gga-miR-130b-3p	ENSGALG00000015209
ENSGALG00000050916	gga-miR-130b-3p	ENSGALG00000015474
MSTRG.11463	gga-miR-130b-3p	ENSGALG00000015474
MSTRG.15471	gga-miR-130b-3p	ENSGALG00000015474
MSTRG.4546	gga-miR-130b-3p	ENSGALG00000015474
MSTRG.17872	gga-miR-130b-3p	ENSGALG00000015474
MSTRG.2158	gga-miR-130b-3p	ENSGALG00000015474
ENSGALG00000053474	gga-miR-130b-3p	ENSGALG00000015474
MSTRG.18282	gga-miR-130b-3p	ENSGALG00000015474
ENSGALG00000047057	gga-miR-130b-3p	ENSGALG00000015474
MSTRG.1807	gga-miR-130b-3p	ENSGALG00000015474
ENSGALG00000049965	gga-miR-130b-3p	ENSGALG00000015474
MSTRG.1066	gga-miR-130b-3p	ENSGALG00000015474
ENSGALG00000050916	gga-miR-454-3p	ENSGALG00000015474
MSTRG.11463	gga-miR-454-3p	ENSGALG00000015474
MSTRG.15471	gga-miR-454-3p	ENSGALG00000015474
MSTRG.11788	gga-miR-454-3p	ENSGALG00000015474
MSTRG.4546	gga-miR-454-3p	ENSGALG00000015474
MSTRG.17872	gga-miR-454-3p	ENSGALG00000015474
MSTRG.2158	gga-miR-454-3p	ENSGALG00000015474
ENSGALG00000053474	gga-miR-454-3p	ENSGALG00000015474
MSTRG.18282	gga-miR-454-3p	ENSGALG00000015474
ENSGALG00000047057	gga-miR-454-3p	ENSGALG00000015474
MSTRG.1807	gga-miR-454-3p	ENSGALG00000015474
ENSGALG00000049965	gga-miR-454-3p	ENSGALG00000015474
MSTRG.1066	gga-miR-454-3p	ENSGALG00000015474
ENSGALG00000042431	gga-miR-200b-5p	ENSGALG00000016014
ENSGALG00000033453	gga-miR-200b-5p	ENSGALG00000016014
MSTRG.11792	gga-miR-200b-5p	ENSGALG00000016014
ENSGALG00000054544	gga-miR-200b-5p	ENSGALG00000016014
MSTRG.1839	gga-miR-200b-5p	ENSGALG00000016014
MSTRG.6918	gga-miR-34b-5p	ENSGALG00000016014
MSTRG.10844	gga-miR-34b-5p	ENSGALG00000016014
ENSGALG00000042431	gga-miR-34b-5p	ENSGALG00000016014
ENSGALG00000033453	gga-miR-34b-5p	ENSGALG00000016014
MSTRG.12223	gga-miR-34b-5p	ENSGALG00000016014
ENSGALG00000053621	gga-miR-34b-5p	ENSGALG00000016014
MSTRG.11792	gga-miR-34b-5p	ENSGALG00000016014
ENSGALG00000054544	gga-miR-34b-5p	ENSGALG00000016014
MSTRG.1839	gga-miR-34b-5p	ENSGALG00000016014
MSTRG.2672	gga-miR-34b-5p	ENSGALG00000016014
MSTRG.5966	gga-miR-200a-3p	ENSGALG00000016014
ENSGALG00000042431	gga-miR-200a-3p	ENSGALG00000016014
ENSGALG00000033453	gga-miR-200a-3p	ENSGALG00000016014
MSTRG.1993	gga-miR-200a-3p	ENSGALG00000016014
MSTRG.11792	gga-miR-200a-3p	ENSGALG00000016014
ENSGALG00000054544	gga-miR-200a-3p	ENSGALG00000016014
MSTRG.1839	gga-miR-200a-3p	ENSGALG00000016014
MSTRG.2672	gga-miR-200a-3p	ENSGALG00000016014
MSTRG.6918	gga-miR-200b-3p	ENSGALG00000016014
MSTRG.3797	gga-miR-200b-3p	ENSGALG00000016014
MSTRG.6747	gga-miR-200b-3p	ENSGALG00000016014
MSTRG.11792	gga-miR-200b-3p	ENSGALG00000016014
ENSGALG00000054544	gga-miR-200b-3p	ENSGALG00000016014
MSTRG.1839	gga-miR-200b-3p	ENSGALG00000016014
MSTRG.6020	gga-miR-200b-3p	ENSGALG00000016014
MSTRG.6918	gga-miR-34c-5p	ENSGALG00000016014
MSTRG.10844	gga-miR-34c-5p	ENSGALG00000016014
ENSGALG00000042431	gga-miR-34c-5p	ENSGALG00000016014
ENSGALG00000033453	gga-miR-34c-5p	ENSGALG00000016014
MSTRG.12223	gga-miR-34c-5p	ENSGALG00000016014
ENSGALG00000053621	gga-miR-34c-5p	ENSGALG00000016014
ENSGALG00000037616	gga-miR-34c-5p	ENSGALG00000016014
MSTRG.1993	gga-miR-34c-5p	ENSGALG00000016014
MSTRG.11792	gga-miR-34c-5p	ENSGALG00000016014
ENSGALG00000054544	gga-miR-34c-5p	ENSGALG00000016014
MSTRG.1839	gga-miR-34c-5p	ENSGALG00000016014
MSTRG.2672	gga-miR-34c-5p	ENSGALG00000016014
MSTRG.6918	gga-miR-449a	ENSGALG00000016014
MSTRG.10844	gga-miR-449a	ENSGALG00000016014
ENSGALG00000042431	gga-miR-449a	ENSGALG00000016014
ENSGALG00000033453	gga-miR-449a	ENSGALG00000016014
MSTRG.12223	gga-miR-449a	ENSGALG00000016014
ENSGALG00000053621	gga-miR-449a	ENSGALG00000016014
ENSGALG00000037616	gga-miR-449a	ENSGALG00000016014
MSTRG.1993	gga-miR-449a	ENSGALG00000016014
MSTRG.11792	gga-miR-449a	ENSGALG00000016014
ENSGALG00000054544	gga-miR-449a	ENSGALG00000016014
MSTRG.1839	gga-miR-449a	ENSGALG00000016014
MSTRG.2672	gga-miR-449a	ENSGALG00000016014
MSTRG.6918	gga-miR-429-3p	ENSGALG00000016014
MSTRG.3797	gga-miR-429-3p	ENSGALG00000016014
ENSGALG00000042431	gga-miR-429-3p	ENSGALG00000016014
ENSGALG00000033453	gga-miR-429-3p	ENSGALG00000016014
MSTRG.6747	gga-miR-429-3p	ENSGALG00000016014
MSTRG.1993	gga-miR-429-3p	ENSGALG00000016014
MSTRG.11792	gga-miR-429-3p	ENSGALG00000016014
ENSGALG00000054544	gga-miR-429-3p	ENSGALG00000016014
MSTRG.1839	gga-miR-429-3p	ENSGALG00000016014
MSTRG.2672	gga-miR-429-3p	ENSGALG00000016014
MSTRG.6020	gga-miR-429-3p	ENSGALG00000016014
MSTRG.6020	gga-miR-200b-3p	ENSGALG00000016017
ENSGALG00000054544	gga-miR-200b-3p	ENSGALG00000016017
MSTRG.6747	gga-miR-200b-3p	ENSGALG00000016017
MSTRG.1839	gga-miR-200b-3p	ENSGALG00000016017
MSTRG.6020	gga-miR-429-3p	ENSGALG00000016017
ENSGALG00000054544	gga-miR-429-3p	ENSGALG00000016017
MSTRG.6747	gga-miR-429-3p	ENSGALG00000016017
MSTRG.2672	gga-miR-429-3p	ENSGALG00000016017
MSTRG.1993	gga-miR-429-3p	ENSGALG00000016017
MSTRG.1839	gga-miR-429-3p	ENSGALG00000016017
ENSGALG00000042431	gga-miR-429-3p	ENSGALG00000016017
ENSGALG00000054544	gga-miR-200a-3p	ENSGALG00000016017
ENSGALG00000052133	gga-miR-200a-3p	ENSGALG00000016017
MSTRG.5966	gga-miR-200a-3p	ENSGALG00000016017
MSTRG.2672	gga-miR-200a-3p	ENSGALG00000016017
MSTRG.1993	gga-miR-200a-3p	ENSGALG00000016017
MSTRG.1839	gga-miR-200a-3p	ENSGALG00000016017
ENSGALG00000042431	gga-miR-200a-3p	ENSGALG00000016017
ENSGALG00000049965	gga-miR-499-5p	ENSGALG00000016055
ENSGALG00000047769	gga-miR-499-5p	ENSGALG00000016055
MSTRG.18282	gga-miR-499-5p	ENSGALG00000016055
MSTRG.6918	gga-miR-203a	ENSGALG00000016271
MSTRG.11463	gga-miR-34b-5p	ENSGALG00000016457
MSTRG.313	gga-miR-34b-5p	ENSGALG00000016457
ENSGALG00000053182	gga-miR-34b-5p	ENSGALG00000016457
ENSGALG00000053669	gga-miR-34b-5p	ENSGALG00000016457
MSTRG.10887	gga-miR-34b-5p	ENSGALG00000016457
MSTRG.2158	gga-miR-34b-5p	ENSGALG00000016457
ENSGALG00000053474	gga-miR-34b-5p	ENSGALG00000016457
ENSGALG00000047057	gga-miR-34b-5p	ENSGALG00000016457
ENSGALG00000050916	gga-miR-34b-5p	ENSGALG00000016457
MSTRG.11788	gga-miR-34b-5p	ENSGALG00000016457
ENSGALG00000047769	gga-miR-34b-5p	ENSGALG00000016457
MSTRG.15469	gga-miR-34b-5p	ENSGALG00000016457
MSTRG.1807	gga-miR-34b-5p	ENSGALG00000016457
MSTRG.5978	gga-miR-34b-5p	ENSGALG00000016457
MSTRG.1066	gga-miR-34b-5p	ENSGALG00000016457
MSTRG.2660	gga-miR-34b-5p	ENSGALG00000016457
MSTRG.18210	gga-miR-34b-5p	ENSGALG00000016457
ENSGALG00000047686	gga-miR-29b-3p	ENSGALG00000016843
MSTRG.2672	gga-miR-29b-3p	ENSGALG00000016843
MSTRG.1839	gga-miR-29b-3p	ENSGALG00000016843
MSTRG.9864	gga-miR-29b-3p	ENSGALG00000016843
ENSGALG00000054354	gga-miR-29b-3p	ENSGALG00000016843
ENSGALG00000049164	gga-miR-29b-3p	ENSGALG00000016843
ENSGALG00000053666	gga-miR-29b-3p	ENSGALG00000016843
MSTRG.6747	gga-miR-29b-3p	ENSGALG00000016843
ENSGALG00000030728	gga-miR-29b-3p	ENSGALG00000016843
MSTRG.6104	gga-miR-34b-5p	ENSGALG00000017039
MSTRG.2672	gga-miR-34b-5p	ENSGALG00000017039
ENSGALG00000053621	gga-miR-34b-5p	ENSGALG00000017039
ENSGALG00000052133	gga-miR-34b-5p	ENSGALG00000017039
MSTRG.11921	gga-miR-34b-5p	ENSGALG00000017039
MSTRG.1839	gga-miR-34b-5p	ENSGALG00000017039
ENSGALG00000042431	gga-miR-34b-5p	ENSGALG00000017039
MSTRG.2672	gga-miR-9-5p	ENSGALG00000017039
MSTRG.11921	gga-miR-9-5p	ENSGALG00000017039
MSTRG.6747	gga-miR-9-5p	ENSGALG00000017039
MSTRG.1839	gga-miR-9-5p	ENSGALG00000017039
ENSGALG00000054938	gga-miR-204	ENSGALG00000017039
MSTRG.20394	gga-miR-204	ENSGALG00000017039
ENSGALG00000052133	gga-miR-204	ENSGALG00000017039
MSTRG.6747	gga-miR-204	ENSGALG00000017039
MSTRG.1993	gga-miR-204	ENSGALG00000017039
MSTRG.1839	gga-miR-204	ENSGALG00000017039
ENSGALG00000048674	gga-miR-9-5p	ENSGALG00000017046
MSTRG.7286	gga-miR-9-5p	ENSGALG00000017046
ENSGALG00000053940	gga-miR-9-5p	ENSGALG00000017046
MSTRG.5784	gga-miR-9-5p	ENSGALG00000017046
ENSGALG00000049923	gga-miR-9-5p	ENSGALG00000017046
ENSGALG00000018702	gga-miR-9-5p	ENSGALG00000017046
ENSGALG00000054544	gga-miR-200a-3p	ENSGALG00000017053
MSTRG.1839	gga-miR-200a-3p	ENSGALG00000017053
MSTRG.13792	gga-miR-206	ENSGALG00000017405
MSTRG.18282	gga-miR-206	ENSGALG00000017405
MSTRG.17872	gga-miR-206	ENSGALG00000017405
MSTRG.13792	gga-miR-1a-3p	ENSGALG00000017405
MSTRG.18282	gga-miR-1a-3p	ENSGALG00000017405
MSTRG.17872	gga-miR-1a-3p	ENSGALG00000017405
ENSGALG00000054506	gga-miR-1a-3p	ENSGALG00000017405
MSTRG.18282	gga-miR-499-5p	ENSGALG00000017405
MSTRG.17872	gga-miR-499-5p	ENSGALG00000017405
MSTRG.13792	gga-miR-1b-3p	ENSGALG00000017405
MSTRG.18282	gga-miR-1b-3p	ENSGALG00000017405
MSTRG.17872	gga-miR-1b-3p	ENSGALG00000017405
ENSGALG00000053676	gga-miR-9-5p	ENSGALG00000021231
MSTRG.1839	gga-miR-9-5p	ENSGALG00000021231
MSTRG.6747	gga-miR-9-5p	ENSGALG00000021231
MSTRG.2672	gga-miR-9-5p	ENSGALG00000021231
MSTRG.1066	gga-miR-203a	ENSGALG00000023451
MSTRG.1807	gga-miR-203a	ENSGALG00000023451
MSTRG.18130	gga-miR-203a	ENSGALG00000023451
ENSGALG00000051113	gga-miR-203a	ENSGALG00000023451
MSTRG.11788	gga-miR-203a	ENSGALG00000023451
ENSGALG00000053474	gga-miR-203a	ENSGALG00000023451
ENSGALG00000049530	gga-miR-203a	ENSGALG00000023451
MSTRG.15471	gga-miR-203a	ENSGALG00000023451
MSTRG.2158	gga-miR-203a	ENSGALG00000023451
ENSGALG00000047417	gga-let-7j-3p	ENSGALG00000023904
MSTRG.1839	gga-let-7j-3p	ENSGALG00000023904
ENSGALG00000054544	gga-let-7j-3p	ENSGALG00000023904
MSTRG.13820	gga-miR-29b-3p	ENSGALG00000024083
ENSGALG00000050954	gga-miR-223	ENSGALG00000026862
MSTRG.11585	gga-miR-223	ENSGALG00000026862
MSTRG.14611	gga-miR-223	ENSGALG00000026862
ENSGALG00000052830	gga-miR-223	ENSGALG00000026862
MSTRG.14613	gga-miR-223	ENSGALG00000026862
MSTRG.6891	gga-miR-223	ENSGALG00000026862
MSTRG.3084	gga-miR-223	ENSGALG00000026862
MSTRG.18308	gga-miR-223	ENSGALG00000026862
ENSGALG00000051109	gga-miR-223	ENSGALG00000026862
ENSGALG00000048536	gga-miR-223	ENSGALG00000026862
MSTRG.8941	gga-miR-223	ENSGALG00000026862
ENSGALG00000053982	gga-miR-223	ENSGALG00000026862
ENSGALG00000051811	gga-miR-223	ENSGALG00000026862
ENSGALG00000047342	gga-miR-223	ENSGALG00000026862
ENSGALG00000055140	gga-miR-223	ENSGALG00000026862
ENSGALG00000053723	gga-miR-223	ENSGALG00000026862
ENSGALG00000054527	gga-miR-223	ENSGALG00000026862
ENSGALG00000047398	gga-miR-223	ENSGALG00000026862
MSTRG.17556	gga-miR-365b-5p	ENSGALG00000027462
MSTRG.17155	gga-miR-365b-5p	ENSGALG00000027462
ENSGALG00000053148	gga-miR-365b-5p	ENSGALG00000027462
MSTRG.2672	gga-miR-365b-5p	ENSGALG00000027462
MSTRG.16790	gga-miR-365b-5p	ENSGALG00000027462
ENSGALG00000047747	gga-miR-365b-5p	ENSGALG00000027462
ENSGALG00000048352	gga-miR-365b-5p	ENSGALG00000027462
MSTRG.20302	gga-miR-365b-5p	ENSGALG00000027462
MSTRG.8076	gga-miR-365b-5p	ENSGALG00000027462
ENSGALG00000054938	gga-miR-365b-5p	ENSGALG00000027462
ENSGALG00000047667	gga-miR-365b-5p	ENSGALG00000027462
ENSGALG00000054333	gga-miR-365b-5p	ENSGALG00000027462
ENSGALG00000054369	gga-miR-365b-5p	ENSGALG00000027462
MSTRG.17556	gga-miR-29b-3p	ENSGALG00000027462
ENSGALG00000038021	gga-miR-29b-3p	ENSGALG00000027462
MSTRG.2672	gga-miR-29b-3p	ENSGALG00000027462
MSTRG.16790	gga-miR-29b-3p	ENSGALG00000027462
ENSGALG00000047747	gga-miR-29b-3p	ENSGALG00000027462
ENSGALG00000030728	gga-miR-29b-3p	ENSGALG00000027462
MSTRG.20302	gga-miR-29b-3p	ENSGALG00000027462
MSTRG.8076	gga-miR-29b-3p	ENSGALG00000027462
ENSGALG00000047686	gga-miR-29b-3p	ENSGALG00000027462
MSTRG.9125	gga-miR-29b-3p	ENSGALG00000027462
MSTRG.6747	gga-miR-29b-3p	ENSGALG00000027462
ENSGALG00000047747	gga-miR-29b-3p	ENSGALG00000027788
MSTRG.8076	gga-miR-29b-3p	ENSGALG00000027788
MSTRG.16790	gga-miR-29b-3p	ENSGALG00000027788
ENSGALG00000052884	gga-miR-29b-3p	ENSGALG00000027788
MSTRG.17556	gga-miR-29b-3p	ENSGALG00000027788
MSTRG.6042	gga-miR-29b-3p	ENSGALG00000027788
ENSGALG00000049923	gga-miR-29b-3p	ENSGALG00000027788
MSTRG.9125	gga-miR-29b-3p	ENSGALG00000027788
MSTRG.18308	gga-miR-223	ENSGALG00000027891
MSTRG.14613	gga-miR-223	ENSGALG00000027891
ENSGALG00000053982	gga-miR-223	ENSGALG00000027891
MSTRG.18309	gga-miR-223	ENSGALG00000027891
MSTRG.11585	gga-miR-223	ENSGALG00000027891
ENSGALG00000055140	gga-miR-223	ENSGALG00000027891
MSTRG.6891	gga-miR-223	ENSGALG00000027891
MSTRG.8861	gga-miR-223	ENSGALG00000027891
ENSGALG00000050954	gga-miR-223	ENSGALG00000027891
ENSGALG00000052830	gga-miR-223	ENSGALG00000027891
MSTRG.3084	gga-miR-223	ENSGALG00000027891
MSTRG.14611	gga-miR-223	ENSGALG00000027891
ENSGALG00000051811	gga-miR-223	ENSGALG00000027891
ENSGALG00000047342	gga-miR-223	ENSGALG00000027891
ENSGALG00000051109	gga-miR-223	ENSGALG00000027891
MSTRG.8941	gga-miR-223	ENSGALG00000027891
ENSGALG00000050954	gga-miR-202-5p	ENSGALG00000028560
ENSGALG00000051977	gga-miR-202-5p	ENSGALG00000028560
MSTRG.14613	gga-miR-202-5p	ENSGALG00000028560
ENSGALG00000048405	gga-miR-202-5p	ENSGALG00000028560
ENSGALG00000051109	gga-miR-202-5p	ENSGALG00000028560
ENSGALG00000047398	gga-miR-202-5p	ENSGALG00000028560
ENSGALG00000051207	gga-miR-202-5p	ENSGALG00000028560
ENSGALG00000051288	gga-miR-202-5p	ENSGALG00000028560
MSTRG.11806	gga-miR-202-5p	ENSGALG00000028560
ENSGALG00000053290	gga-miR-202-5p	ENSGALG00000028560
ENSGALG00000052830	gga-miR-202-5p	ENSGALG00000028560
MSTRG.18307	gga-miR-202-5p	ENSGALG00000028560
MSTRG.8941	gga-miR-202-5p	ENSGALG00000028560
ENSGALG00000051380	gga-miR-202-5p	ENSGALG00000028560
MSTRG.18308	gga-miR-202-5p	ENSGALG00000028560
MSTRG.14611	gga-miR-202-5p	ENSGALG00000028560
MSTRG.16251	gga-miR-202-5p	ENSGALG00000028560
ENSGALG00000048832	gga-miR-202-5p	ENSGALG00000028560
MSTRG.20316	gga-miR-1744-3p	ENSGALG00000029175
MSTRG.8221	gga-miR-1684a-3p	ENSGALG00000029921
MSTRG.1993	gga-miR-200a-5p	ENSGALG00000030363
ENSGALG00000053474	gga-miR-200a-5p	ENSGALG00000030363
ENSGALG00000054544	gga-miR-200a-5p	ENSGALG00000030363
MSTRG.1839	gga-miR-200a-5p	ENSGALG00000030363
MSTRG.2158	gga-miR-200a-5p	ENSGALG00000030363
MSTRG.1993	gga-miR-200a-3p	ENSGALG00000030363
ENSGALG00000053474	gga-miR-200a-3p	ENSGALG00000030363
ENSGALG00000054544	gga-miR-200a-3p	ENSGALG00000030363
MSTRG.1839	gga-miR-200a-3p	ENSGALG00000030363
MSTRG.2158	gga-miR-200a-3p	ENSGALG00000030363
MSTRG.5966	gga-miR-200a-3p	ENSGALG00000030363
ENSGALG00000053474	gga-miR-200b-3p	ENSGALG00000030363
ENSGALG00000054544	gga-miR-200b-3p	ENSGALG00000030363
MSTRG.1839	gga-miR-200b-3p	ENSGALG00000030363
MSTRG.6020	gga-miR-200b-3p	ENSGALG00000030363
MSTRG.2158	gga-miR-200b-3p	ENSGALG00000030363
ENSGALG00000053474	gga-miR-203a	ENSGALG00000030363
ENSGALG00000054544	gga-miR-203a	ENSGALG00000030363
MSTRG.1839	gga-miR-203a	ENSGALG00000030363
MSTRG.2158	gga-miR-203a	ENSGALG00000030363
MSTRG.1993	gga-miR-429-3p	ENSGALG00000030363
ENSGALG00000053474	gga-miR-429-3p	ENSGALG00000030363
ENSGALG00000054544	gga-miR-429-3p	ENSGALG00000030363
MSTRG.1839	gga-miR-429-3p	ENSGALG00000030363
MSTRG.6020	gga-miR-429-3p	ENSGALG00000030363
MSTRG.2158	gga-miR-429-3p	ENSGALG00000030363
ENSGALG00000053474	gga-miR-31-5p	ENSGALG00000030363
ENSGALG00000054544	gga-miR-31-5p	ENSGALG00000030363
MSTRG.1839	gga-miR-31-5p	ENSGALG00000030363
MSTRG.2158	gga-miR-31-5p	ENSGALG00000030363
MSTRG.2158	gga-miR-217-5p	ENSGALG00000030775
MSTRG.6020	gga-miR-217-5p	ENSGALG00000030775
MSTRG.10844	gga-miR-217-5p	ENSGALG00000030775
ENSGALG00000053474	gga-miR-217-5p	ENSGALG00000030775
MSTRG.2158	gga-miR-375	ENSGALG00000030775
MSTRG.2158	gga-miR-449a	ENSGALG00000030775
MSTRG.10844	gga-miR-449a	ENSGALG00000030775
ENSGALG00000042431	gga-miR-449a	ENSGALG00000030775
ENSGALG00000053474	gga-miR-449a	ENSGALG00000030775
MSTRG.2158	gga-miR-200a-5p	ENSGALG00000030775
ENSGALG00000042431	gga-miR-200a-5p	ENSGALG00000030775
ENSGALG00000053474	gga-miR-200a-5p	ENSGALG00000030775
MSTRG.2158	gga-miR-34c-5p	ENSGALG00000030775
MSTRG.10844	gga-miR-34c-5p	ENSGALG00000030775
ENSGALG00000042431	gga-miR-34c-5p	ENSGALG00000030775
ENSGALG00000053474	gga-miR-34c-5p	ENSGALG00000030775
MSTRG.6747	gga-miR-204	ENSGALG00000030824
ENSGALG00000047747	gga-miR-204	ENSGALG00000030824
ENSGALG00000054938	gga-miR-204	ENSGALG00000030824
MSTRG.17175	gga-miR-204	ENSGALG00000030824
MSTRG.1993	gga-miR-204	ENSGALG00000030824
MSTRG.16790	gga-miR-204	ENSGALG00000030824
MSTRG.1839	gga-miR-204	ENSGALG00000030824
MSTRG.20394	gga-miR-204	ENSGALG00000030824
MSTRG.9123	gga-miR-204	ENSGALG00000030824
MSTRG.17556	gga-miR-204	ENSGALG00000030824
ENSGALG00000052133	gga-miR-204	ENSGALG00000030824
ENSGALG00000054333	gga-miR-204	ENSGALG00000030824
ENSGALG00000018702	gga-miR-204	ENSGALG00000030824
ENSGALG00000047747	gga-miR-146c-3p	ENSGALG00000030824
MSTRG.12223	gga-miR-146c-3p	ENSGALG00000030824
MSTRG.17175	gga-miR-146c-3p	ENSGALG00000030824
MSTRG.1993	gga-miR-146c-3p	ENSGALG00000030824
ENSGALG00000048660	gga-miR-146c-3p	ENSGALG00000030824
MSTRG.16790	gga-miR-146c-3p	ENSGALG00000030824
MSTRG.5966	gga-miR-146c-3p	ENSGALG00000030824
MSTRG.1839	gga-miR-146c-3p	ENSGALG00000030824
ENSGALG00000054354	gga-miR-146c-3p	ENSGALG00000030824
ENSGALG00000052133	gga-miR-146c-3p	ENSGALG00000030824
MSTRG.6747	gga-miR-29b-3p	ENSGALG00000030824
ENSGALG00000047747	gga-miR-29b-3p	ENSGALG00000030824
ENSGALG00000047686	gga-miR-29b-3p	ENSGALG00000030824
ENSGALG00000049164	gga-miR-29b-3p	ENSGALG00000030824
MSTRG.9125	gga-miR-29b-3p	ENSGALG00000030824
ENSGALG00000030728	gga-miR-29b-3p	ENSGALG00000030824
MSTRG.16790	gga-miR-29b-3p	ENSGALG00000030824
MSTRG.1839	gga-miR-29b-3p	ENSGALG00000030824
ENSGALG00000038021	gga-miR-29b-3p	ENSGALG00000030824
ENSGALG00000054354	gga-miR-29b-3p	ENSGALG00000030824
MSTRG.17556	gga-miR-29b-3p	ENSGALG00000030824
MSTRG.2672	gga-miR-29b-3p	ENSGALG00000030824
MSTRG.2158	gga-miR-31-5p	ENSGALG00000031448
ENSGALG00000053474	gga-miR-31-5p	ENSGALG00000031448
ENSGALG00000054544	gga-miR-31-5p	ENSGALG00000031448
MSTRG.6918	gga-miR-203a	ENSGALG00000031448
MSTRG.2158	gga-miR-203a	ENSGALG00000031448
ENSGALG00000053474	gga-miR-203a	ENSGALG00000031448
ENSGALG00000054544	gga-miR-203a	ENSGALG00000031448
MSTRG.11647	gga-miR-29b-3p	ENSGALG00000031593
ENSGALG00000050916	gga-miR-34b-5p	ENSGALG00000032029
ENSGALG00000053474	gga-miR-34b-5p	ENSGALG00000032029
ENSGALG00000053669	gga-miR-34b-5p	ENSGALG00000032029
MSTRG.2158	gga-miR-34b-5p	ENSGALG00000032029
MSTRG.1807	gga-miR-34b-5p	ENSGALG00000032029
MSTRG.10887	gga-miR-34b-5p	ENSGALG00000032029
MSTRG.313	gga-miR-34b-5p	ENSGALG00000032029
MSTRG.2660	gga-miR-34b-5p	ENSGALG00000032029
MSTRG.15469	gga-miR-34b-5p	ENSGALG00000032029
MSTRG.5978	gga-miR-34b-5p	ENSGALG00000032029
MSTRG.1066	gga-miR-34b-5p	ENSGALG00000032029
MSTRG.11788	gga-miR-34b-5p	ENSGALG00000032029
MSTRG.11463	gga-miR-34b-5p	ENSGALG00000032029
ENSGALG00000052884	gga-miR-29b-3p	ENSGALG00000032440
MSTRG.6042	gga-miR-29b-3p	ENSGALG00000032440
ENSGALG00000047686	gga-miR-29b-3p	ENSGALG00000032440
ENSGALG00000049923	gga-miR-29b-3p	ENSGALG00000032440
MSTRG.8076	gga-miR-29b-3p	ENSGALG00000032440
MSTRG.6747	gga-miR-29b-3p	ENSGALG00000032440
ENSGALG00000049164	gga-miR-29b-3p	ENSGALG00000032440
MSTRG.17556	gga-miR-29b-3p	ENSGALG00000032440
MSTRG.15217	gga-miR-29b-3p	ENSGALG00000032440
MSTRG.9125	gga-miR-29b-3p	ENSGALG00000032440
ENSGALG00000047747	gga-miR-223	ENSGALG00000032506
ENSGALG00000050016	gga-miR-200a-3p	ENSGALG00000032618
ENSGALG00000053474	gga-miR-200a-3p	ENSGALG00000032618
MSTRG.1807	gga-miR-200a-3p	ENSGALG00000032618
ENSGALG00000053182	gga-miR-200a-3p	ENSGALG00000032618
ENSGALG00000053474	gga-miR-203a	ENSGALG00000032618
MSTRG.1807	gga-miR-203a	ENSGALG00000032618
MSTRG.18307	gga-miR-365b-5p	ENSGALG00000033144
ENSGALG00000047334	gga-miR-365b-5p	ENSGALG00000033144
ENSGALG00000053982	gga-miR-365b-5p	ENSGALG00000033144
ENSGALG00000051977	gga-miR-365b-5p	ENSGALG00000033144
MSTRG.18336	gga-miR-365b-5p	ENSGALG00000033144
MSTRG.14611	gga-miR-365b-5p	ENSGALG00000033144
MSTRG.8941	gga-miR-365b-5p	ENSGALG00000033144
MSTRG.8221	gga-miR-365b-5p	ENSGALG00000033144
ENSGALG00000052830	gga-miR-365b-5p	ENSGALG00000033144
MSTRG.18308	gga-miR-365b-5p	ENSGALG00000033144
ENSGALG00000050354	gga-miR-365b-5p	ENSGALG00000033144
ENSGALG00000053290	gga-miR-365b-5p	ENSGALG00000033144
ENSGALG00000048482	gga-miR-365b-5p	ENSGALG00000033144
MSTRG.14613	gga-miR-365b-5p	ENSGALG00000033144
MSTRG.18307	gga-miR-9-5p	ENSGALG00000033144
ENSGALG00000048832	gga-miR-9-5p	ENSGALG00000033144
ENSGALG00000018702	gga-miR-9-5p	ENSGALG00000033144
MSTRG.16251	gga-miR-9-5p	ENSGALG00000033144
MSTRG.14611	gga-miR-9-5p	ENSGALG00000033144
MSTRG.8941	gga-miR-9-5p	ENSGALG00000033144
MSTRG.8221	gga-miR-9-5p	ENSGALG00000033144
ENSGALG00000052830	gga-miR-9-5p	ENSGALG00000033144
MSTRG.18308	gga-miR-9-5p	ENSGALG00000033144
ENSGALG00000050354	gga-miR-9-5p	ENSGALG00000033144
MSTRG.10090	gga-miR-9-5p	ENSGALG00000033144
ENSGALG00000047342	gga-miR-9-5p	ENSGALG00000033144
MSTRG.14613	gga-miR-9-5p	ENSGALG00000033144
MSTRG.18307	gga-miR-1684a-3p	ENSGALG00000033144
ENSGALG00000053982	gga-miR-1684a-3p	ENSGALG00000033144
MSTRG.16251	gga-miR-1684a-3p	ENSGALG00000033144
MSTRG.14611	gga-miR-1684a-3p	ENSGALG00000033144
MSTRG.8221	gga-miR-1684a-3p	ENSGALG00000033144
ENSGALG00000052830	gga-miR-1684a-3p	ENSGALG00000033144
ENSGALG00000050354	gga-miR-1684a-3p	ENSGALG00000033144
ENSGALG00000047342	gga-miR-1684a-3p	ENSGALG00000033144
MSTRG.14613	gga-miR-1684a-3p	ENSGALG00000033144
MSTRG.18307	gga-miR-3531-5p	ENSGALG00000033144
ENSGALG00000053982	gga-miR-3531-5p	ENSGALG00000033144
ENSGALG00000052224	gga-miR-3531-5p	ENSGALG00000033144
ENSGALG00000051977	gga-miR-3531-5p	ENSGALG00000033144
MSTRG.18336	gga-miR-3531-5p	ENSGALG00000033144
ENSGALG00000051109	gga-miR-3531-5p	ENSGALG00000033144
MSTRG.14611	gga-miR-3531-5p	ENSGALG00000033144
MSTRG.8941	gga-miR-3531-5p	ENSGALG00000033144
MSTRG.8221	gga-miR-3531-5p	ENSGALG00000033144
ENSGALG00000052830	gga-miR-3531-5p	ENSGALG00000033144
ENSGALG00000053290	gga-miR-3531-5p	ENSGALG00000033144
ENSGALG00000047342	gga-miR-3531-5p	ENSGALG00000033144
ENSGALG00000048482	gga-miR-3531-5p	ENSGALG00000033144
MSTRG.14613	gga-miR-3531-5p	ENSGALG00000033144
MSTRG.1066	gga-miR-454-3p	ENSGALG00000033178
MSTRG.17872	gga-miR-454-3p	ENSGALG00000033178
MSTRG.11788	gga-miR-454-3p	ENSGALG00000033178
MSTRG.2158	gga-miR-454-3p	ENSGALG00000033178
ENSGALG00000049965	gga-miR-454-3p	ENSGALG00000033178
ENSGALG00000053474	gga-miR-454-3p	ENSGALG00000033178
MSTRG.10768	gga-miR-454-3p	ENSGALG00000033178
MSTRG.18130	gga-miR-454-3p	ENSGALG00000033178
MSTRG.1807	gga-miR-454-3p	ENSGALG00000033178
MSTRG.1066	gga-miR-130b-3p	ENSGALG00000033178
MSTRG.17872	gga-miR-130b-3p	ENSGALG00000033178
MSTRG.2158	gga-miR-130b-3p	ENSGALG00000033178
ENSGALG00000049965	gga-miR-130b-3p	ENSGALG00000033178
ENSGALG00000053474	gga-miR-130b-3p	ENSGALG00000033178
MSTRG.10768	gga-miR-130b-3p	ENSGALG00000033178
MSTRG.18130	gga-miR-130b-3p	ENSGALG00000033178
MSTRG.1807	gga-miR-130b-3p	ENSGALG00000033178
MSTRG.10749	gga-miR-122-5p	ENSGALG00000034100
MSTRG.10768	gga-miR-122-5p	ENSGALG00000034100
MSTRG.15836	gga-miR-122-5p	ENSGALG00000034100
ENSGALG00000053182	gga-miR-122-5p	ENSGALG00000034100
ENSGALG00000050475	gga-miR-122-5p	ENSGALG00000034100
ENSGALG00000054506	gga-miR-122-5p	ENSGALG00000034100
MSTRG.13792	gga-miR-122-5p	ENSGALG00000034100
MSTRG.17872	gga-miR-122-5p	ENSGALG00000034100
MSTRG.11788	gga-miR-1b-3p	ENSGALG00000034213
ENSGALG00000053182	gga-miR-1b-3p	ENSGALG00000034213
ENSGALG00000049530	gga-miR-1b-3p	ENSGALG00000034213
MSTRG.1807	gga-miR-1b-3p	ENSGALG00000034213
MSTRG.11463	gga-miR-1b-3p	ENSGALG00000034213
MSTRG.5978	gga-miR-1b-3p	ENSGALG00000034213
ENSGALG00000049965	gga-miR-1b-3p	ENSGALG00000034213
MSTRG.1066	gga-miR-1b-3p	ENSGALG00000034213
MSTRG.2660	gga-miR-1b-3p	ENSGALG00000034213
MSTRG.10887	gga-miR-1b-3p	ENSGALG00000034213
ENSGALG00000051113	gga-miR-1b-3p	ENSGALG00000034213
MSTRG.15469	gga-miR-1b-3p	ENSGALG00000034213
MSTRG.17872	gga-miR-499-3p	ENSGALG00000034456
MSTRG.20301	gga-let-7j-3p	ENSGALG00000034461
MSTRG.17175	gga-let-7j-3p	ENSGALG00000034461
ENSGALG00000054354	gga-let-7j-3p	ENSGALG00000034461
MSTRG.16790	gga-let-7j-3p	ENSGALG00000034461
MSTRG.8861	gga-miR-1744-3p	ENSGALG00000034868
ENSGALG00000052224	gga-miR-1744-3p	ENSGALG00000034868
ENSGALG00000052830	gga-miR-1744-3p	ENSGALG00000034868
ENSGALG00000050954	gga-miR-1744-3p	ENSGALG00000034868
ENSGALG00000051109	gga-miR-1744-3p	ENSGALG00000034868
MSTRG.14611	gga-miR-1744-3p	ENSGALG00000034868
ENSGALG00000051811	gga-miR-1744-3p	ENSGALG00000034868
ENSGALG00000051288	gga-miR-1744-3p	ENSGALG00000034868
ENSGALG00000047342	gga-miR-1744-3p	ENSGALG00000034868
MSTRG.12271	gga-miR-1744-3p	ENSGALG00000034868
MSTRG.3084	gga-miR-1744-3p	ENSGALG00000034868
ENSGALG00000053982	gga-miR-1744-3p	ENSGALG00000034868
MSTRG.11903	gga-miR-1744-3p	ENSGALG00000034868
MSTRG.18307	gga-miR-1744-3p	ENSGALG00000034868
ENSGALG00000048405	gga-miR-1744-3p	ENSGALG00000034868
ENSGALG00000053723	gga-miR-1744-3p	ENSGALG00000034868
ENSGALG00000047398	gga-miR-1744-3p	ENSGALG00000034868
MSTRG.14613	gga-miR-1744-3p	ENSGALG00000034868
ENSGALG00000051977	gga-miR-1744-3p	ENSGALG00000034868
MSTRG.16319	gga-miR-184-3p	ENSGALG00000035282
MSTRG.1839	gga-miR-184-3p	ENSGALG00000035282
MSTRG.17175	gga-miR-204	ENSGALG00000035282
MSTRG.6747	gga-miR-204	ENSGALG00000035282
MSTRG.13820	gga-miR-204	ENSGALG00000035282
MSTRG.1839	gga-miR-204	ENSGALG00000035282
MSTRG.1993	gga-miR-204	ENSGALG00000035282
MSTRG.2672	gga-miR-29b-3p	ENSGALG00000036798
MSTRG.16319	gga-miR-29b-3p	ENSGALG00000036798
MSTRG.16790	gga-miR-29b-3p	ENSGALG00000036798
ENSGALG00000054354	gga-miR-29b-3p	ENSGALG00000036798
ENSGALG00000047686	gga-miR-29b-3p	ENSGALG00000036798
ENSGALG00000030728	gga-miR-29b-3p	ENSGALG00000036798
ENSGALG00000049164	gga-miR-29b-3p	ENSGALG00000036798
MSTRG.13820	gga-miR-29b-3p	ENSGALG00000036798
MSTRG.6747	gga-miR-29b-3p	ENSGALG00000036798
MSTRG.9864	gga-miR-29b-3p	ENSGALG00000036798
MSTRG.1839	gga-miR-29b-3p	ENSGALG00000036798
MSTRG.11788	gga-miR-460b-5p	ENSGALG00000037402
ENSGALG00000053474	gga-miR-460b-5p	ENSGALG00000037402
MSTRG.2158	gga-miR-460b-5p	ENSGALG00000037402
MSTRG.18130	gga-miR-460b-5p	ENSGALG00000037402
ENSGALG00000049530	gga-miR-460b-5p	ENSGALG00000037402
ENSGALG00000054544	gga-miR-460b-5p	ENSGALG00000037402
ENSGALG00000048797	gga-miR-460b-5p	ENSGALG00000037402
ENSGALG00000053474	gga-miR-200a-3p	ENSGALG00000037402
MSTRG.2158	gga-miR-200a-3p	ENSGALG00000037402
ENSGALG00000054544	gga-miR-200a-3p	ENSGALG00000037402
MSTRG.313	gga-miR-200a-3p	ENSGALG00000037402
MSTRG.10768	gga-miR-454-3p	ENSGALG00000037522
MSTRG.1807	gga-miR-454-3p	ENSGALG00000037522
MSTRG.15836	gga-miR-454-3p	ENSGALG00000037522
MSTRG.1066	gga-miR-454-3p	ENSGALG00000037522
MSTRG.11788	gga-miR-454-3p	ENSGALG00000037522
MSTRG.15471	gga-miR-454-3p	ENSGALG00000037522
MSTRG.17872	gga-miR-454-3p	ENSGALG00000037522
MSTRG.10768	gga-miR-130b-3p	ENSGALG00000037522
MSTRG.1807	gga-miR-130b-3p	ENSGALG00000037522
MSTRG.15836	gga-miR-130b-3p	ENSGALG00000037522
MSTRG.1066	gga-miR-130b-3p	ENSGALG00000037522
MSTRG.15471	gga-miR-130b-3p	ENSGALG00000037522
MSTRG.17872	gga-miR-130b-3p	ENSGALG00000037522
ENSGALG00000052133	gga-miR-204	ENSGALG00000037784
MSTRG.1993	gga-miR-204	ENSGALG00000037784
MSTRG.1839	gga-miR-204	ENSGALG00000037784
MSTRG.1839	gga-miR-184-3p	ENSGALG00000038097
ENSGALG00000054333	gga-miR-184-3p	ENSGALG00000038097
MSTRG.16319	gga-miR-184-3p	ENSGALG00000038097
ENSGALG00000053666	gga-miR-204	ENSGALG00000038097
MSTRG.20394	gga-miR-204	ENSGALG00000038097
MSTRG.1839	gga-miR-204	ENSGALG00000038097
ENSGALG00000054333	gga-miR-204	ENSGALG00000038097
MSTRG.17155	gga-miR-204	ENSGALG00000038097
MSTRG.1993	gga-miR-204	ENSGALG00000038097
MSTRG.11792	gga-miR-204	ENSGALG00000038097
MSTRG.3914	gga-miR-204	ENSGALG00000038097
ENSGALG00000033453	gga-miR-204	ENSGALG00000038097
MSTRG.6747	gga-miR-204	ENSGALG00000038097
ENSGALG00000049832	gga-miR-206	ENSGALG00000039335
MSTRG.2533	gga-miR-206	ENSGALG00000039335
ENSGALG00000049832	gga-miR-1b-3p	ENSGALG00000039335
MSTRG.2533	gga-miR-1b-3p	ENSGALG00000039335
ENSGALG00000049832	gga-miR-1a-3p	ENSGALG00000039335
MSTRG.2533	gga-miR-1a-3p	ENSGALG00000039335
ENSGALG00000036399	gga-miR-499-3p	ENSGALG00000039335
MSTRG.7286	gga-miR-223	ENSGALG00000039376
MSTRG.8861	gga-miR-223	ENSGALG00000039376
MSTRG.3084	gga-miR-223	ENSGALG00000039376
MSTRG.13792	gga-miR-206	ENSGALG00000040418
MSTRG.18282	gga-miR-206	ENSGALG00000040418
MSTRG.13792	gga-miR-1b-3p	ENSGALG00000040418
MSTRG.18282	gga-miR-1b-3p	ENSGALG00000040418
ENSGALG00000053842	gga-miR-130b-3p	ENSGALG00000040418
ENSGALG00000054506	gga-miR-130b-3p	ENSGALG00000040418
MSTRG.13792	gga-miR-130b-3p	ENSGALG00000040418
MSTRG.18282	gga-miR-130b-3p	ENSGALG00000040418
ENSGALG00000054506	gga-miR-1a-3p	ENSGALG00000040418
MSTRG.13792	gga-miR-1a-3p	ENSGALG00000040418
MSTRG.18282	gga-miR-1a-3p	ENSGALG00000040418
MSTRG.7286	gga-miR-125b-5p	ENSGALG00000040632
MSTRG.12223	gga-miR-125b-5p	ENSGALG00000040632
ENSGALG00000047686	gga-miR-125b-5p	ENSGALG00000040632
ENSGALG00000049164	gga-miR-125b-5p	ENSGALG00000040632
MSTRG.8076	gga-miR-125b-5p	ENSGALG00000040632
ENSGALG00000050232	gga-miR-125b-5p	ENSGALG00000040632
ENSGALG00000049079	gga-miR-125b-5p	ENSGALG00000040632
MSTRG.1910	gga-miR-499-5p	ENSGALG00000040840
MSTRG.6491	gga-miR-499-5p	ENSGALG00000040840
MSTRG.20316	gga-miR-499-5p	ENSGALG00000040840
ENSGALG00000049965	gga-miR-1a-3p	ENSGALG00000040896
MSTRG.10887	gga-miR-1a-3p	ENSGALG00000040896
MSTRG.18282	gga-miR-1a-3p	ENSGALG00000040896
MSTRG.5978	gga-miR-1a-3p	ENSGALG00000040896
MSTRG.12526	gga-miR-1a-3p	ENSGALG00000040896
ENSGALG00000049965	gga-miR-206	ENSGALG00000040896
MSTRG.10887	gga-miR-206	ENSGALG00000040896
MSTRG.18282	gga-miR-206	ENSGALG00000040896
MSTRG.5978	gga-miR-206	ENSGALG00000040896
MSTRG.12526	gga-miR-206	ENSGALG00000040896
ENSGALG00000050475	gga-miR-133a-3p	ENSGALG00000040896
MSTRG.18282	gga-miR-133a-3p	ENSGALG00000040896
MSTRG.5978	gga-miR-133a-3p	ENSGALG00000040896
ENSGALG00000049965	gga-miR-1b-3p	ENSGALG00000040896
MSTRG.10887	gga-miR-1b-3p	ENSGALG00000040896
MSTRG.18282	gga-miR-1b-3p	ENSGALG00000040896
MSTRG.5978	gga-miR-1b-3p	ENSGALG00000040896
MSTRG.12526	gga-miR-1b-3p	ENSGALG00000040896
ENSGALG00000050475	gga-miR-133c-3p	ENSGALG00000040896
MSTRG.18282	gga-miR-133c-3p	ENSGALG00000040896
MSTRG.5978	gga-miR-133c-3p	ENSGALG00000040896
ENSGALG00000050475	gga-miR-133b	ENSGALG00000040896
MSTRG.18282	gga-miR-133b	ENSGALG00000040896
MSTRG.5978	gga-miR-133b	ENSGALG00000040896
MSTRG.1839	gga-miR-10a-5p	ENSGALG00000041346
MSTRG.6747	gga-miR-10a-5p	ENSGALG00000041346
ENSGALG00000054938	gga-miR-10a-5p	ENSGALG00000041346
ENSGALG00000047747	gga-miR-10a-5p	ENSGALG00000041346
MSTRG.16790	gga-miR-10a-5p	ENSGALG00000041346
ENSGALG00000047686	gga-miR-10a-5p	ENSGALG00000041346
ENSGALG00000049164	gga-miR-200b-5p	ENSGALG00000042063
ENSGALG00000049164	gga-miR-9-5p	ENSGALG00000042063
MSTRG.10844	gga-miR-9-5p	ENSGALG00000042063
ENSGALG00000053676	gga-miR-9-5p	ENSGALG00000042063
ENSGALG00000054544	gga-miR-429-3p	ENSGALG00000042181
MSTRG.1127	gga-miR-429-3p	ENSGALG00000042181
MSTRG.1839	gga-miR-429-3p	ENSGALG00000042181
MSTRG.11792	gga-miR-449a	ENSGALG00000042534
MSTRG.11792	gga-miR-34c-5p	ENSGALG00000042534
MSTRG.11792	gga-miR-217-5p	ENSGALG00000042534
MSTRG.11792	gga-miR-203a	ENSGALG00000042534
MSTRG.17556	gga-miR-29b-3p	ENSGALG00000048320
ENSGALG00000049164	gga-miR-29b-3p	ENSGALG00000048320
MSTRG.15217	gga-miR-29b-3p	ENSGALG00000048320
MSTRG.6042	gga-miR-29b-3p	ENSGALG00000048320
ENSGALG00000049923	gga-miR-29b-3p	ENSGALG00000048320
ENSGALG00000047686	gga-miR-29b-3p	ENSGALG00000048320
MSTRG.6747	gga-miR-29b-3p	ENSGALG00000048320
ENSGALG00000033453	gga-miR-29b-3p	ENSGALG00000048320
MSTRG.15217	gga-miR-155	ENSGALG00000048320
ENSGALG00000049923	gga-miR-155	ENSGALG00000048320
ENSGALG00000047686	gga-miR-155	ENSGALG00000048320
MSTRG.6747	gga-miR-155	ENSGALG00000048320
MSTRG.17155	gga-miR-155	ENSGALG00000048320
ENSGALG00000054208	gga-let-7j-3p	ENSGALG00000048320
ENSGALG00000039355	gga-let-7j-3p	ENSGALG00000048320
MSTRG.3914	gga-let-7j-3p	ENSGALG00000048320
MSTRG.15217	gga-let-7j-3p	ENSGALG00000048320
ENSGALG00000048674	gga-let-7j-3p	ENSGALG00000048320
ENSGALG00000049923	gga-let-7j-3p	ENSGALG00000048320
MSTRG.17556	gga-miR-204	ENSGALG00000048320
ENSGALG00000054333	gga-miR-204	ENSGALG00000048320
ENSGALG00000054585	gga-miR-204	ENSGALG00000048320
MSTRG.3914	gga-miR-204	ENSGALG00000048320
MSTRG.15217	gga-miR-204	ENSGALG00000048320
ENSGALG00000050232	gga-miR-204	ENSGALG00000048320
MSTRG.6747	gga-miR-204	ENSGALG00000048320
ENSGALG00000033453	gga-miR-204	ENSGALG00000048320
MSTRG.17155	gga-miR-204	ENSGALG00000048320
MSTRG.11788	gga-miR-454-3p	ENSGALG00000049422
ENSGALG00000053474	gga-miR-454-3p	ENSGALG00000049422
ENSGALG00000050916	gga-miR-454-3p	ENSGALG00000049422
MSTRG.15471	gga-miR-454-3p	ENSGALG00000049422
MSTRG.11463	gga-miR-454-3p	ENSGALG00000049422
MSTRG.2158	gga-miR-454-3p	ENSGALG00000049422
MSTRG.17872	gga-miR-454-3p	ENSGALG00000049422
MSTRG.10768	gga-miR-454-3p	ENSGALG00000049422
MSTRG.1807	gga-miR-454-3p	ENSGALG00000049422
ENSGALG00000049965	gga-miR-454-3p	ENSGALG00000049422
MSTRG.1066	gga-miR-454-3p	ENSGALG00000049422
MSTRG.20302	gga-miR-155	ENSGALG00000049848
ENSGALG00000047747	gga-miR-155	ENSGALG00000049848
ENSGALG00000049965	gga-miR-454-3p	ENSGALG00000052763
MSTRG.12526	gga-miR-454-3p	ENSGALG00000052763
MSTRG.1066	gga-miR-454-3p	ENSGALG00000052763
MSTRG.11788	gga-miR-454-3p	ENSGALG00000052763
MSTRG.15471	gga-miR-454-3p	ENSGALG00000052763
MSTRG.17872	gga-miR-454-3p	ENSGALG00000052763
MSTRG.18130	gga-miR-454-3p	ENSGALG00000052763
MSTRG.10768	gga-miR-454-3p	ENSGALG00000052763
MSTRG.11463	gga-miR-454-3p	ENSGALG00000052763
MSTRG.1807	gga-miR-454-3p	ENSGALG00000052763
MSTRG.18282	gga-miR-454-3p	ENSGALG00000052763
ENSGALG00000049965	gga-miR-130b-3p	ENSGALG00000052763
MSTRG.12526	gga-miR-130b-3p	ENSGALG00000052763
MSTRG.1066	gga-miR-130b-3p	ENSGALG00000052763
MSTRG.15471	gga-miR-130b-3p	ENSGALG00000052763
MSTRG.17872	gga-miR-130b-3p	ENSGALG00000052763
MSTRG.18130	gga-miR-130b-3p	ENSGALG00000052763
MSTRG.10768	gga-miR-130b-3p	ENSGALG00000052763
MSTRG.11463	gga-miR-130b-3p	ENSGALG00000052763
MSTRG.1807	gga-miR-130b-3p	ENSGALG00000052763
MSTRG.18282	gga-miR-130b-3p	ENSGALG00000052763
ENSGALG00000030728	gga-miR-29b-3p	ENSGALG00000053100
MSTRG.18130	gga-miR-34c-5p	ENSGALG00000053511
MSTRG.2158	gga-miR-34c-5p	ENSGALG00000053511
ENSGALG00000053474	gga-miR-34c-5p	ENSGALG00000053511
MSTRG.1066	gga-miR-34c-5p	ENSGALG00000053511
ENSGALG00000051113	gga-miR-34c-5p	ENSGALG00000053511
MSTRG.11788	gga-miR-34c-5p	ENSGALG00000053511
MSTRG.2660	gga-miR-34c-5p	ENSGALG00000053511
MSTRG.18130	gga-miR-449a	ENSGALG00000053511
MSTRG.2158	gga-miR-449a	ENSGALG00000053511
ENSGALG00000053474	gga-miR-449a	ENSGALG00000053511
MSTRG.1066	gga-miR-449a	ENSGALG00000053511
MSTRG.2660	gga-miR-449a	ENSGALG00000053511
MSTRG.18130	gga-miR-34b-5p	ENSGALG00000053511
MSTRG.2158	gga-miR-34b-5p	ENSGALG00000053511
ENSGALG00000053474	gga-miR-34b-5p	ENSGALG00000053511
ENSGALG00000053669	gga-miR-34b-5p	ENSGALG00000053511
ENSGALG00000050916	gga-miR-34b-5p	ENSGALG00000053511
MSTRG.1066	gga-miR-34b-5p	ENSGALG00000053511
MSTRG.11788	gga-miR-34b-5p	ENSGALG00000053511
MSTRG.2660	gga-miR-34b-5p	ENSGALG00000053511
ENSGALG00000054208	gga-let-7j-3p	ENSGALG00000053517
MSTRG.17175	gga-let-7j-3p	ENSGALG00000053517
MSTRG.16790	gga-let-7j-3p	ENSGALG00000053517
MSTRG.20301	gga-let-7j-3p	ENSGALG00000053517
MSTRG.15497	gga-miR-1744-3p	ENSGALG00000054822
ENSGALG00000053474	gga-miR-203a	ENSGALG00000055058
MSTRG.5978	gga-miR-203a	ENSGALG00000055058
MSTRG.314	gga-miR-203a	ENSGALG00000055058
MSTRG.18282	gga-miR-203a	ENSGALG00000055058
ENSGALG00000047014	gga-miR-203a	ENSGALG00000055058
MSTRG.1066	gga-miR-203a	ENSGALG00000055058
MSTRG.1807	gga-miR-203a	ENSGALG00000055058
MSTRG.15469	gga-miR-203a	ENSGALG00000055058
ENSGALG00000051113	gga-miR-203a	ENSGALG00000055058
MSTRG.11788	gga-miR-203a	ENSGALG00000055058
MSTRG.15471	gga-miR-203a	ENSGALG00000055058
MSTRG.11463	gga-miR-203a	ENSGALG00000055058
MSTRG.15470	gga-miR-203a	ENSGALG00000055058
MSTRG.2158	gga-miR-203a	ENSGALG00000055058
