# Supplementary material for: Differentially Expressed lncRNAs Related to the Development of Abdominal Fat in Gushi Chickens and Their Interaction Regulatory Network
Source: Front Genet. 2021 Dec 24;12:802857. doi: 10.3389/fgene.2021.802857 (PMC8740130; doi:10.3389/fgene.2021.802857)
Supplement: Supplementary file 5 [file Table5.xlsx]

## Sheet: Table S5
Table S5. Prediction of subcellular localization of lncRNA
lncRNA	Predicted location	lncLocator result
MSTRG.19874	Cytoplasm	Cytoplasm:0.902875831195Nucleus:0.0219794714284Ribosome:0.0142140609253Cytosol:0.0596165379225Exosome:0.00131409852859
MSTRG.20316	Cytoplasm	Cytoplasm:0.917536610086Nucleus:0.0308950683334Ribosome:0.0122031226387Cytosol:0.0379488391205Exosome:0.00141635982159
MSTRG.1839	Cytoplasm	Cytoplasm:0.887008890065Nucleus:0.0719300678399Ribosome:0.0101171356169Cytosol:0.0280267892132Exosome:0.00291711726512
MSTRG.1910	Cytoplasm	Cytoplasm:0.862850370699Nucleus:0.107963615349Ribosome:0.00762999485102Cytosol:0.0186513625513Exosome:0.00290465654935
MSTRG.1811	Cytoplasm	Cytoplasm:0.856770914154Nucleus:0.086782678436Ribosome:0.00820191394063Cytosol:0.044576895056Exosome:0.00366759841313
MSTRG.1807	Cytoplasm	Cytoplasm:0.905203725923Nucleus:0.0636111443999Ribosome:0.00922660172674Cytosol:0.0195648732905Exosome:0.00239365466022
MSTRG.314	Cytoplasm	Cytoplasm:0.909953706966Nucleus:0.0282931632199Ribosome:0.0138033077534Cytosol:0.0465383011117Exosome:0.00141152094899
MSTRG.2533	Cytoplasm	Cytoplasm:0.545916475671Nucleus:0.394431045915Ribosome:0.00844398944238Cytosol:0.0303770895198Exosome:0.0208313994513
MSTRG.6747	Cytoplasm	Cytoplasm:0.877557695039Nucleus:0.044742296834Ribosome:0.0171109705984Cytosol:0.053578905406Exosome:0.00701013212282
MSTRG.11440	Exosome	Cytoplasm:0.00699042873807Nucleus:0.00201747795823Ribosome:0.0165039150144Cytosol:0.0142548994226Exosome:0.960233278867
MSTRG.11647	Cytoplasm	Cytoplasm:0.864336141457Nucleus:0.110794606277Ribosome:0.00808919052875Cytosol:0.0140374722792Exosome:0.00274258945756
MSTRG.13792	Cytoplasm	Cytoplasm:0.428436262034Nucleus:0.247850715511Ribosome:0.0210755206843Cytosol:0.290785913952Exosome:0.0118515878185
MSTRG.16319	Cytoplasm	Cytoplasm:0.723001385853Nucleus:0.183302794455Ribosome:0.029680530076Cytosol:0.0433837584002Exosome:0.0206315312156
MSTRG.16251	Cytoplasm	Cytoplasm:0.91591285828Nucleus:0.0267592934463Ribosome:0.0135169968612Cytosol:0.0422098344737Exosome:0.00160101693897
MSTRG.18224	Cytoplasm	Cytoplasm:0.900809020902Nucleus:0.021704353075Ribosome:0.0157724646399Cytosol:0.0602253726312Exosome:0.00148878875172
MSTRG.5541	Cytoplasm	Cytoplasm:0.382714413757Nucleus:0.0572599542873Ribosome:0.180848127239Cytosol:0.249842544678Exosome:0.129334960038
MSTRG.6020	Cytoplasm	Cytoplasm:0.500288106874Nucleus:0.245490792771Ribosome:0.0253612045555Cytosol:0.0784147238495Exosome:0.15044517195
MSTRG.19344	Cytosol	Cytoplasm:0.0257794695593Nucleus:0.016458782933Ribosome:0.00620238534836Cytosol:0.931451425037Exosome:0.0201079371219
ENSGALG00000053451	Cytoplasm	Cytoplasm:0.891760504292Nucleus:0.02236713805Ribosome:0.0146066122048Cytosol:0.0696043559169Exosome:0.00166138953608
ENSGALG00000043800	Cytoplasm	Cytoplasm:0.892956776023Nucleus:0.0206357071651Ribosome:0.0175197764729Cytosol:0.0667707659306Exosome:0.00211697440848
ENSGALG00000049965	Cytoplasm	Cytoplasm:0.734839368303Nucleus:0.203328084021Ribosome:0.0177391507667Cytosol:0.0199448233551Exosome:0.0241485735538
ENSGALG00000048674	Cytoplasm	Cytoplasm:0.883835056211Nucleus:0.0622271003301Ribosome:0.0104405263076Cytosol:0.0411944561364Exosome:0.00230286101497
ENSGALG00000047769	Cytoplasm	Cytoplasm:0.87434105358Nucleus:0.102152351229Ribosome:0.00757160950314Cytosol:0.0137115897218Exosome:0.00222339596674
ENSGALG00000050475	Cytoplasm	Cytoplasm:0.865875684769Nucleus:0.107085743407Ribosome:0.00829334515077Cytosol:0.0159444294121Exosome:0.00280079726026
ENSGALG00000049164	Cytoplasm	Cytoplasm:0.907404952713Nucleus:0.0261914608387Ribosome:0.0133644686442Cytosol:0.0514314593366Exosome:0.0016076584671
ENSGALG00000054431	Cytoplasm	Cytoplasm:0.910403803867Nucleus:0.0577203914449Ribosome:0.00993443850973Cytosol:0.0200065281708Exosome:0.00193483800767
ENSGALG00000038580	Cytoplasm	Cytoplasm:0.74946845483Nucleus:0.141266317333Ribosome:0.0208913290147Cytosol:0.0782605204527Exosome:0.0101133783694
ENSGALG00000052206	Cytoplasm	Cytoplasm:0.904112382028Nucleus:0.0278004045528Ribosome:0.0136861353879Cytosol:0.0523989762901Exosome:0.0020021017409
ENSGALG00000033453	Cytoplasm	Cytoplasm:0.879137992457Nucleus:0.0935030480229Ribosome:0.00963384668151Cytosol:0.0137916491697Exosome:0.00393346366917
ENSGALG00000048807	Cytoplasm	Cytoplasm:0.907427684839Nucleus:0.0538697581711Ribosome:0.00911590157072Cytosol:0.0279293069334Exosome:0.00165734848541
ENSGALG00000054544	Cytoplasm	Cytoplasm:0.893570630924Nucleus:0.0644014364953Ribosome:0.00937706343018Cytosol:0.0299718764174Exosome:0.00267899273301
ENSGALG00000030728	Cytoplasm	Cytoplasm:0.918561466018Nucleus:0.0386432356322Ribosome:0.0109568763735Cytosol:0.030526809209Exosome:0.00131161276745
ENSGALG00000053842	Cytoplasm	Cytoplasm:0.865654715928Nucleus:0.0999791352017Ribosome:0.00984646341932Cytosol:0.0209508397234Exosome:0.00356884572722
ENSGALG00000054506	Cytoplasm	Cytoplasm:0.788239433988Nucleus:0.0848686836861Ribosome:0.0131003248584Cytosol:0.104805676017Exosome:0.00898588145101
ENSGALG00000048660	Cytoplasm	Cytoplasm:0.899034786228Nucleus:0.0241333444319Ribosome:0.0142180189961Cytosol:0.061120536619Exosome:0.00149331372457
ENSGALG00000047747	Cytoplasm	Cytoplasm:0.89652505252Nucleus:0.0312461984773Ribosome:0.0153266730341Cytosol:0.0551303276971Exosome:0.00177174827176
ENSGALG00000047577	Cytoplasm	Cytoplasm:0.918716563492Nucleus:0.043444424717Ribosome:0.0107838567081Cytosol:0.0256131205885Exosome:0.00144203449412
ENSGALG00000053336	Cytoplasm	Cytoplasm:0.912865219165Nucleus:0.0276222144704Ribosome:0.013004573069Cytosol:0.0450844409Exosome:0.00142355239611
ENSGALG00000052133	Cytoplasm	Cytoplasm:0.89782929561Nucleus:0.0207818154357Ribosome:0.0145892282127Cytosol:0.0653242038404Exosome:0.00147545690113
ENSGALG00000049860	Cytoplasm	Cytoplasm:0.770954396006Nucleus:0.126877688984Ribosome:0.0178626555999Cytosol:0.0604159150038Exosome:0.0238893444061
ENSGALG00000053091	Cytoplasm	Cytoplasm:0.899664717239Nucleus:0.0240469277677Ribosome:0.0149686710465Cytosol:0.0596084167175Exosome:0.00171126722969
ENSGALG00000047014	Cytoplasm	Cytoplasm:0.850368969325Nucleus:0.106127276831Ribosome:0.0105818146398Cytosol:0.0269671718548Exosome:0.00595476734973
ENSGALG00000054601	Cytoplasm	Cytoplasm:0.914982112427Nucleus:0.0479219943277Ribosome:0.00970925391536Cytosol:0.0260403066364Exosome:0.00134633269391
ENSGALG00000051720	Cytoplasm	Cytoplasm:0.90326021275Nucleus:0.0642860221856Ribosome:0.00967911744224Cytosol:0.0210290376943Exosome:0.0017456099283
ENSGALG00000037810	Cytoplasm	Cytoplasm:0.900366793276Nucleus:0.0205582979303Ribosome:0.015858222608Cytosol:0.0613968399706Exosome:0.00181984621551
ENSGALG00000036399	Cytosol	Cytoplasm:0.20713011876Nucleus:0.10096936318Ribosome:0.0235145068692Cytosol:0.614606637313Exosome:0.0537793738771
ENSGALG00000049832	Cytoplasm	Cytoplasm:0.848475899433Nucleus:0.101764617349Ribosome:0.00962211651796Cytosol:0.0362783386013Exosome:0.00385902809879
ENSGALG00000055140	Cytoplasm	Cytoplasm:0.902555111829Nucleus:0.0213617053659Ribosome:0.0158218073529Cytosol:0.0586221678759Exosome:0.00163920757609
ENSGALG00000047735	Cytoplasm	Cytoplasm:0.904176431723Nucleus:0.0659576180904Ribosome:0.0107613749393Cytosol:0.0162130958535Exosome:0.00289147939395
ENSGALG00000053624	Exosome	Cytoplasm:0.0509613385326Nucleus:0.0220927103564Ribosome:0.103826688075Cytosol:0.187094204595Exosome:0.636025058441
ENSGALG00000054934	Cytoplasm	Cytoplasm:0.327179508078Nucleus:0.239099922093Ribosome:0.0231352893391Cytosol:0.310094745037Exosome:0.100490535453
